# Supplementary material for: Palmitoylation is required for TNF-R1 signaling
Source: Cell Commun Signal. 2019 Aug 5;17:90. doi: 10.1186/s12964-019-0405-8 (PMC6683503; doi:10.1186/s12964-019-0405-8)
Supplement: Supplementary file 4 — Table S1. Proteins identified by mass spectrometry after enrichment of palmitoylated proteins by acylRAC after 0–60 min TNF incubation. The sample processing and data analysis is described in table. (XLSX 346 kb) [file 12964_2019_405_MOESM4_ESM.xlsx]

## Sheet: Kinetic
Samples below were obtained with the acyl-RAC assay for specific enrichment of palmitoylated proteins and further analysed by mass spectrometry. All proteins were assumed to be palmitoylated. The lable-free quantification data (signal intensity, area-under-curve) was used for data analyis. For that, the binary logarithm (log2) value was calculated using the ratio of the stimulated values and taki…
							signal intensity, area-under-curve by lable free quantification								log2 ratio taking the unstimulated sample as a reference
proteinName	GN	proteinDescription	idScore	idQValue	nbPeptides	allAccessions	unst	0 min	5 min	10 min	20 min	30 min	60 min		log2_0 min	log2_5 min	log2_10 min	log2_20 min	log2_30 min	log2_60 min		Δlog2
sp|Q15118|PDK1_HUMAN	PDK1	[Pyruvate dehydrogenase (acetyl-transferring)] kinase isozyme 1, mitochondrial OS=Homo sapiens GN=PDK1 PE=1 SV=1	143.14	0	8	sp|Q15118|PDK1_HUMAN	4.26617e+06	3.1737e+06	3.26747e+06	2.99242e+06	3.52245e+06	4.20536e+06	3.05475e+06		-0.426775	-0.384766	-0.511629	-0.276361	-0.0207109	-0.481886		-0.511629
sp|Q15029|U5S1_HUMAN	EFTUD2	116 kDa U5 small nuclear ribonucleoprotein component OS=Homo sapiens GN=EFTUD2 PE=1 SV=1	194.59	0	7	sp|Q15029|U5S1_HUMAN	5.10594e+06	6.22651e+06	6.44388e+06	6.34991e+06	6.21867e+06	6.16776e+06	6.97878e+06		0.286249	0.335754	0.31456	0.284431	0.272571	0.450798		0.450798
sp|P63104|1433Z_HUMAN	YWHAZ	14-3-3 protein zeta/delta OS=Homo sapiens GN=YWHAZ PE=1 SV=1	165.04	0	4	sp|P63104|1433Z_HUMAN	2.05254e+06	2.08867e+06	2.25897e+06	1.71025e+06	1.64639e+06	2.13985e+06	1.84322e+06		0.0251796	0.138257	-0.263197	-0.318099	0.0601053	-0.15518		-0.456356
sp|Q01970|PLCB3_HUMAN	PLCB3	1-phosphatidylinositol 4,5-bisphosphate phosphodiesterase beta-3 OS=Homo sapiens GN=PLCB3 PE=1 SV=2	44.88	0	3	sp|Q01970|PLCB3_HUMAN	1.60426e+06	1.55424e+06	1.30086e+06	1.25537e+06	1.08359e+06	1.13889e+06	1.27586e+06		-0.0456954	-0.302438	-0.353801	-0.566091	-0.494283	-0.330442		-0.566091
sp|P09543|CN37_HUMAN	CNP	2',3'-cyclic-nucleotide 3'-phosphodiesterase OS=Homo sapiens GN=CNP PE=1 SV=2	106.19	0	6	sp|P09543|CN37_HUMAN	1.42193e+06	1.68978e+06	1.57816e+06	1.52623e+06	1.21521e+06	1.28569e+06	1.20015e+06		0.248981	0.15039	0.102123	-0.226645	-0.145308	-0.244634		-0.493615
sp|Q6L8Q7|PDE12_HUMAN	PDE12	2',5'-phosphodiesterase 12 OS=Homo sapiens GN=PDE12 PE=1 SV=2	65.63	0	4	sp|Q6L8Q7|PDE12_HUMAN	1.23774e+06	1.10628e+06	926838	969236	1.09104e+06	1.29238e+06	982243		-0.16199	-0.417321	-0.35279	-0.182	0.0623172	-0.333558		-0.479638
tr|A0A087X2I1|A0A087X2I1_HUMAN	PSMC6	26S protease regulatory subunit 10B OS=Homo sapiens GN=PSMC6 PE=1 SV=1	65.65	0	5	tr|A0A087X2I1|A0A087X2I1_HUMAN	1.80747e+06	520176	821926	724811	1.71337e+06	1.94868e+06	1.33593e+06		-1.7969	-1.13689	-1.3183	-0.0771406	0.108525	-0.436131		-1.90543
sp|P35998|PRS7_HUMAN	PSMC2	26S protease regulatory subunit 7 OS=Homo sapiens GN=PSMC2 PE=1 SV=3	88.21	0	4	sp|P35998|PRS7_HUMAN	1.15995e+06	1.20977e+06	1.04256e+06	831444	889925	1.11687e+06	846420		0.0606716	-0.153934	-0.480372	-0.382307	-0.0546068	-0.454616		-0.541043
sp|Q13200|PSMD2_HUMAN	PSMD2	26S proteasome non-ATPase regulatory subunit 2 OS=Homo sapiens GN=PSMD2 PE=1 SV=3	83.76	0	5	sp|Q13200|PSMD2_HUMAN	529356	392024	462089	385748	417445	613626	440148		-0.433297	-0.196066	-0.456578	-0.342651	0.213121	-0.266249		-0.669699
tr|E9PCR7|E9PCR7_HUMAN	OGDH	2-oxoglutarate dehydrogenase, mitochondrial OS=Homo sapiens GN=OGDH PE=1 SV=1	44.31	0	3	tr|E9PCR7|E9PCR7_HUMAN	358071	365823	323901	425114	403666	331438	351916		0.0308988	-0.144694	0.247605	0.172916	-0.111505	-0.0250144		-0.3923
tr|S4R369|S4R369_HUMAN	MRPL37	39S ribosomal protein L37, mitochondrial OS=Homo sapiens GN=MRPL37 PE=1 SV=1	57.67	0	3	tr|S4R369|S4R369_HUMAN	840687	696565	637741	898278	835108	670677	681742		-0.271311	-0.398598	0.0955926	-0.00960712	-0.325951	-0.302343		-0.494191
sp|Q99714|HCD2_HUMAN	HSD17B10	3-hydroxyacyl-CoA dehydrogenase type-2 OS=Homo sapiens GN=HSD17B10 PE=1 SV=3	142.5	0	5	sp|Q99714|HCD2_HUMAN	2.7471e+06	2.9162e+06	2.06687e+06	2.16227e+06	2.49806e+06	2.76992e+06	1.89607e+06		0.0861813	-0.410462	-0.345358	-0.1371	0.0119357	-0.534896		-0.621078
tr|A0A0B4J2A4|A0A0B4J2A4_HUMAN	ACAA2	3-ketoacyl-CoA thiolase, mitochondrial OS=Homo sapiens GN=ACAA2 PE=1 SV=1	138.57	0	7	tr|A0A0B4J2A4|A0A0B4J2A4_HUMAN	3.71084e+06	2.88657e+06	2.64084e+06	4.41235e+06	3.50427e+06	3.10163e+06	2.91714e+06		-0.362389	-0.490746	0.249802	-0.0826321	-0.258717	-0.347191		-0.740548
tr|H7C131|H7C131_HUMAN	ACAA1	3-ketoacyl-CoA thiolase, peroxisomal (Fragment) OS=Homo sapiens GN=ACAA1 PE=1 SV=1	92.24	0	3	tr|H7C131|H7C131_HUMAN	796728	291704	254710	349803	454821	532926	425673		-1.44958	-1.64523	-1.18754	-0.808789	-0.580153	-0.904342		-1.64523
tr|M0QZC5|M0QZC5_HUMAN	RPS11	40S ribosomal protein S11 OS=Homo sapiens GN=RPS11 PE=1 SV=1	73.69	0	4	tr|M0QZC5|M0QZC5_HUMAN	1.57436e+07	2.09002e+07	1.59496e+07	1.41253e+07	9.83641e+06	1.08365e+07	1.24533e+07		0.408752	0.0187539	-0.15648	-0.67856	-0.538861	-0.338237		-1.08731
sp|P62263|RS14_HUMAN	RPS14	40S ribosomal protein S14 OS=Homo sapiens GN=RPS14 PE=1 SV=3	362.6	0	6	sp|P62263|RS14_HUMAN	1.51438e+07	1.94317e+07	1.50266e+07	1.41119e+07	1.11981e+07	1.09867e+07	1.26202e+07		0.359681	-0.0112139	-0.10182	-0.435472	-0.462968	-0.262996		-0.822649
tr|I3L3P7|I3L3P7_HUMAN	RPS15A	40S ribosomal protein S15a OS=Homo sapiens GN=RPS15A PE=1 SV=1	119.12	0	4	tr|H3BN98|H3BN98_HUMAN;tr|I3L3P7|I3L3P7_HUMAN	6.72518e+06	4.35982e+06	4.42295e+06	4.51051e+06	5.05979e+06	5.0039e+06	4.56419e+06		-0.625306	-0.604565	-0.576282	-0.410496	-0.42652	-0.559215		-0.625306
sp|P62249|RS16_HUMAN	RPS16	40S ribosomal protein S16 OS=Homo sapiens GN=RPS16 PE=1 SV=2	239.37	0	7	sp|P62249|RS16_HUMAN	1.36937e+07	1.11666e+07	1.35596e+07	1.31076e+07	1.35857e+07	1.32347e+07	1.39333e+07		-0.294329	-0.014202	-0.0631135	-0.0114211	-0.049188	0.0250191		-0.319348
tr|E9PQD7|E9PQD7_HUMAN	RPS2	40S ribosomal protein S2 OS=Homo sapiens GN=RPS2 PE=1 SV=1	74.81	0	5	tr|E9PQD7|E9PQD7_HUMAN	1.62104e+07	1.40354e+07	1.49222e+07	1.41228e+07	1.51096e+07	1.48844e+07	1.42128e+07		-0.207846	-0.119456	-0.198892	-0.101454	-0.123118	-0.189729		-0.207846
sp|P60866|RS20_HUMAN	RPS20	40S ribosomal protein S20 OS=Homo sapiens GN=RPS20 PE=1 SV=1	246.06	0	3	sp|P60866|RS20_HUMAN	1.23832e+07	1.49497e+07	1.38047e+07	1.27137e+07	1.26572e+07	1.13286e+07	1.35085e+07		0.271731	0.156769	0.0379965	0.031565	-0.128419	0.125476		-0.400149
tr|Q8WVC2|Q8WVC2_HUMAN	RPS21	40S ribosomal protein S21 OS=Homo sapiens GN=RPS21 PE=1 SV=1	202.28	0	4	tr|Q8WVC2|Q8WVC2_HUMAN	5.35832e+06	6.1667e+06	6.02193e+06	5.39388e+06	4.96535e+06	4.15016e+06	5.899e+06		0.202718	0.168446	0.00954345	-0.109884	-0.368613	0.138691		-0.571331
sp|P23396|RS3_HUMAN	RPS3	40S ribosomal protein S3 OS=Homo sapiens GN=RPS3 PE=1 SV=2	204.06	0	9	sp|P23396|RS3_HUMAN	1.26644e+07	1.15501e+07	9.77988e+06	9.5488e+06	1.03478e+07	1.18044e+07	1.13921e+07		-0.13287	-0.372886	-0.407382	-0.291456	-0.10145	-0.152745		-0.407382
tr|D6RAT0|D6RAT0_HUMAN	RPS3A	40S ribosomal protein S3a OS=Homo sapiens GN=RPS3A PE=1 SV=1	113.74	0	7	tr|D6RAT0|D6RAT0_HUMAN	5.63822e+06	6.47844e+06	5.26958e+06	4.02946e+06	3.37012e+06	3.98786e+06	3.77613e+06		0.200406	-0.0975528	-0.484656	-0.742443	-0.499626	-0.578332		-0.942849
sp|P62701|RS4X_HUMAN	RPS4X	40S ribosomal protein S4, X isoform OS=Homo sapiens GN=RPS4X PE=1 SV=2	122.91	0	6	sp|P62701|RS4X_HUMAN	6.56732e+06	5.05221e+06	5.12451e+06	4.26087e+06	4.84448e+06	5.37671e+06	2.21734e+06		-0.37839	-0.357892	-0.624158	-0.438964	-0.288582	-1.56648		-1.56648
tr|M0R0F0|M0R0F0_HUMAN	RPS5	40S ribosomal protein S5 (Fragment) OS=Homo sapiens GN=RPS5 PE=1 SV=1	151.16	0	5	tr|M0R0F0|M0R0F0_HUMAN	1.00995e+07	9.43842e+06	1.01376e+07	7.02369e+06	5.4498e+06	5.66284e+06	6.61909e+06		-0.0976684	0.00542984	-0.523985	-0.890012	-0.834688	-0.609581		-0.895441
sp|P62753|RS6_HUMAN	RPS6	40S ribosomal protein S6 OS=Homo sapiens GN=RPS6 PE=1 SV=1	102.36	0	3	sp|P62753|RS6_HUMAN	1.21807e+07	1.19456e+07	9.78493e+06	9.20784e+06	8.67844e+06	8.03355e+06	9.40174e+06		-0.0281213	-0.315965	-0.403664	-0.489091	-0.600489	-0.373598		-0.600489
sp|P62081|RS7_HUMAN	RPS7	40S ribosomal protein S7 OS=Homo sapiens GN=RPS7 PE=1 SV=1	53.76	0	4	sp|P62081|RS7_HUMAN	585254	256908	365809	356379	389929	390556	424493		-1.18781	-0.677973	-0.71565	-0.585853	-0.583533	-0.463322		-1.18781
tr|Q5JR95|Q5JR95_HUMAN	RPS8	40S ribosomal protein S8 OS=Homo sapiens GN=RPS8 PE=1 SV=1	268.09	0	7	tr|Q5JR95|Q5JR95_HUMAN	4.54044e+07	4.4243e+07	3.54214e+07	3.78473e+07	4.00556e+07	3.43221e+07	3.50324e+07		-0.0373849	-0.358213	-0.262644	-0.180828	-0.403695	-0.374143		-0.403695
sp|P46781|RS9_HUMAN	RPS9	40S ribosomal protein S9 OS=Homo sapiens GN=RPS9 PE=1 SV=3	146.56	0	6	sp|P46781|RS9_HUMAN	9.83885e+06	9.049e+06	6.57336e+06	6.57059e+06	7.05071e+06	6.56614e+06	6.46021e+06		-0.120732	-0.581859	-0.582468	-0.480721	-0.583444	-0.606908		-0.606908
tr|A0A0C4DG17|A0A0C4DG17_HUMAN	RPSA	40S ribosomal protein SA OS=Homo sapiens GN=RPSA PE=1 SV=1	93.73	0	4	tr|A0A0C4DG17|A0A0C4DG17_HUMAN	3.35011e+06	4.80846e+06	4.55616e+06	4.05179e+06	4.20507e+06	4.25487e+06	4.57822e+06		0.521366	0.443611	0.27435	0.327923	0.344908	0.450579		0.521366
tr|J3KPF3|J3KPF3_HUMAN	SLC3A2	4F2 cell-surface antigen heavy chain OS=Homo sapiens GN=SLC3A2 PE=1 SV=1	193.88	0	7	tr|J3KPF3|J3KPF3_HUMAN	5.31292e+06	5.5887e+06	5.85818e+06	5.56797e+06	4.94562e+06	5.25363e+06	5.62738e+06		0.073006	0.140947	0.0676464	-0.103355	-0.0161901	0.0829581		-0.244302
sp|Q00013|EM55_HUMAN	MPP1	55 kDa erythrocyte membrane protein OS=Homo sapiens GN=MPP1 PE=1 SV=2	86.85	0	6	sp|Q00013|EM55_HUMAN	2.28861e+06	2.13733e+06	2.34654e+06	2.55373e+06	2.51922e+06	2.26022e+06	2.65644e+06		-0.0986604	0.0360671	0.158138	0.138508	-0.0180083	0.215024		-0.313685
sp|P10809|CH60_HUMAN	HSPD1	60 kDa heat shock protein, mitochondrial OS=Homo sapiens GN=HSPD1 PE=1 SV=2	327.39	0	11	sp|P10809|CH60_HUMAN	1.34855e+07	1.42619e+07	1.28934e+07	1.29574e+07	1.23283e+07	1.40048e+07	1.23549e+07		0.0807578	-0.0647691	-0.0576223	-0.129425	0.0545217	-0.126326		-0.210183
tr|G3V210|G3V210_HUMAN	RPLP0	60S acidic ribosomal protein P0 OS=Homo sapiens GN=RPLP0 PE=1 SV=1	49.07	0	3	tr|G3V210|G3V210_HUMAN	377580	200220	385594	172105	148761	193560	164127		-0.915197	0.0303011	-1.13349	-1.34379	-0.964003	-1.20197		-1.37409
tr|F8W7C6|F8W7C6_HUMAN	RPL10	60S ribosomal protein L10 OS=Homo sapiens GN=RPL10 PE=1 SV=2	443.88	0	4	tr|F8W7C6|F8W7C6_HUMAN	2.0475e+07	2.30343e+07	1.50339e+07	1.43764e+07	1.28711e+07	1.23168e+07	1.3692e+07		0.169919	-0.445646	-0.510161	-0.669729	-0.733238	-0.580532		-0.903157
sp|P62906|RL10A_HUMAN	RPL10A	60S ribosomal protein L10a OS=Homo sapiens GN=RPL10A PE=1 SV=2	194.15	0	7	sp|P62906|RL10A_HUMAN	1.44475e+07	9.39458e+06	9.53409e+06	9.11122e+06	8.88653e+06	8.90849e+06	8.86519e+06		-0.620924	-0.599657	-0.665108	-0.701132	-0.697573	-0.704601		-0.704601
sp|P30050|RL12_HUMAN	RPL12	60S ribosomal protein L12 OS=Homo sapiens GN=RPL12 PE=1 SV=1	121.94	0	4	sp|P30050|RL12_HUMAN	1.07083e+07	1.61007e+07	1.1588e+07	1.09027e+07	1.06707e+07	9.46565e+06	1.08263e+07		0.588394	0.113908	0.0259539	-0.00507318	-0.177955	0.0158141		-0.76635
sp|P26373|RL13_HUMAN	RPL13	60S ribosomal protein L13 OS=Homo sapiens GN=RPL13 PE=1 SV=4	247.81	0	7	sp|P26373|RL13_HUMAN	2.79203e+07	2.84218e+07	2.21821e+07	1.99827e+07	1.83451e+07	1.67544e+07	1.82637e+07		0.0256838	-0.331918	-0.48256	-0.605922	-0.736774	-0.612334		-0.762458
tr|A0A087WXM6|A0A087WXM6_HUMAN	RPL17	60S ribosomal protein L17 (Fragment) OS=Homo sapiens GN=RPL17 PE=1 SV=1	203.79	0	5	tr|A0A087WXM6|A0A087WXM6_HUMAN	2.50484e+07	2.68868e+07	1.98213e+07	2.14221e+07	2.15032e+07	1.77132e+07	2.22609e+07		0.10218	-0.337663	-0.225616	-0.220166	-0.499891	-0.170204		-0.60207
tr|J3QQ67|J3QQ67_HUMAN	RPL18	60S ribosomal protein L18 (Fragment) OS=Homo sapiens GN=RPL18 PE=1 SV=1	213.09	0	6	tr|J3QQ67|J3QQ67_HUMAN	1.28717e+07	1.26195e+07	9.9456e+06	9.41129e+06	9.28206e+06	9.28484e+06	9.17299e+06		-0.0285552	-0.372076	-0.451741	-0.47169	-0.471257	-0.488742		-0.488742
sp|P83731|RL24_HUMAN	RPL24	60S ribosomal protein L24 OS=Homo sapiens GN=RPL24 PE=1 SV=1	121.96	0	3	sp|P83731|RL24_HUMAN	4.16078e+06	2.82056e+06	1.65569e+06	2.15965e+06	2.34714e+06	1.95734e+06	2.24225e+06		-0.560871	-1.32942	-0.946053	-0.82595	-1.08796	-0.891904		-1.32942
tr|K7ELC7|K7ELC7_HUMAN	RPL27	60S ribosomal protein L27 (Fragment) OS=Homo sapiens GN=RPL27 PE=1 SV=1	122.62	0	3	tr|K7ELC7|K7ELC7_HUMAN	3.26796e+06	890655	1.40738e+06	1.60422e+06	2.03063e+06	2.06127e+06	1.62474e+06		-1.87545	-1.21538	-1.02652	-0.686467	-0.664857	-1.00819		-1.87545
sp|P46776|RL27A_HUMAN	RPL27A	60S ribosomal protein L27a OS=Homo sapiens GN=RPL27A PE=1 SV=2	127.14	0	5	sp|P46776|RL27A_HUMAN	1.47624e+07	5.97755e+06	7.75157e+06	7.44657e+06	9.08487e+06	9.20492e+06	8.51212e+06		-1.3043	-0.929367	-0.987278	-0.700388	-0.681449	-0.794336		-1.3043
sp|P39023|RL3_HUMAN	RPL3	60S ribosomal protein L3 OS=Homo sapiens GN=RPL3 PE=1 SV=2	235.63	0	6	sp|P39023|RL3_HUMAN;tr|H7C3M2|H7C3M2_HUMAN	2.27247e+07	1.0843e+07	1.14672e+07	1.28647e+07	1.47171e+07	1.77624e+07	1.25184e+07		-1.0675	-0.986755	-0.82085	-0.626769	-0.355433	-0.860213		-1.0675
sp|P36578|RL4_HUMAN	RPL4	60S ribosomal protein L4 OS=Homo sapiens GN=RPL4 PE=1 SV=5	345.9	0	7	sp|P36578|RL4_HUMAN	2.38032e+07	1.19429e+07	1.93403e+07	1.77345e+07	1.9869e+07	1.78094e+07	2.12912e+07		-0.995006	-0.299547	-0.4246	-0.260638	-0.418523	-0.160903		-0.995006
sp|P46777|RL5_HUMAN	RPL5	60S ribosomal protein L5 OS=Homo sapiens GN=RPL5 PE=1 SV=3	312.6	0	9	sp|P46777|RL5_HUMAN	1.9419e+07	1.02904e+07	1.20857e+07	1.08037e+07	1.10475e+07	1.20655e+07	1.04732e+07		-0.916172	-0.684165	-0.845948	-0.813751	-0.686587	-0.890768		-0.916172
sp|Q02878|RL6_HUMAN	RPL6	60S ribosomal protein L6 OS=Homo sapiens GN=RPL6 PE=1 SV=3	104.23	0	6	sp|Q02878|RL6_HUMAN	4.08965e+06	2.89345e+06	2.82846e+06	3.11294e+06	2.94884e+06	3.71918e+06	3.25893e+06		-0.49919	-0.531961	-0.393699	-0.471831	-0.136993	-0.327579		-0.531961
sp|P18124|RL7_HUMAN	RPL7	60S ribosomal protein L7 OS=Homo sapiens GN=RPL7 PE=1 SV=1	244.3	0	8	sp|P18124|RL7_HUMAN	4.03466e+07	4.33468e+07	3.57862e+07	3.47544e+07	2.9867e+07	3.07176e+07	3.31757e+07		0.103477	-0.173047	-0.215253	-0.433897	-0.393383	-0.282322		-0.537374
tr|Q5T8U3|Q5T8U3_HUMAN	RPL7A	60S ribosomal protein L7a (Fragment) OS=Homo sapiens GN=RPL7A PE=1 SV=1	62.05	0	4	tr|Q5T8U3|Q5T8U3_HUMAN	8.90578e+06	1.22291e+07	8.15364e+06	6.46566e+06	6.82362e+06	6.00275e+06	7.05729e+06		0.457502	-0.127297	-0.461943	-0.384204	-0.569118	-0.335626		-1.02662
tr|E9PKZ0|E9PKZ0_HUMAN	RPL8	60S ribosomal protein L8 (Fragment) OS=Homo sapiens GN=RPL8 PE=1 SV=1	193.11	0	3	tr|E9PKZ0|E9PKZ0_HUMAN	2.129e+07	2.55156e+07	2.15891e+07	1.87615e+07	1.52261e+07	1.78023e+07	1.83226e+07		0.261206	0.0201273	-0.182395	-0.483626	-0.258113	-0.216552		-0.744832
tr|D6RAN4|D6RAN4_HUMAN	RPL9	60S ribosomal protein L9 (Fragment) OS=Homo sapiens GN=RPL9 PE=1 SV=5	179.04	0	4	tr|D6RAN4|D6RAN4_HUMAN;tr|H0Y9R4|H0Y9R4_HUMAN	1.00799e+07	8.70014e+06	7.93388e+06	8.34086e+06	9.29631e+06	8.9422e+06	7.6115e+06		-0.212373	-0.345384	-0.273215	-0.116754	-0.172782	-0.405232		-0.405232
tr|K7EM49|K7EM49_HUMAN	PGD	6-phosphogluconate dehydrogenase, decarboxylating (Fragment) OS=Homo sapiens GN=PGD PE=1 SV=1	117.87	0	4	tr|K7EM49|K7EM49_HUMAN	2.76429e+06	2.89801e+06	2.36805e+06	2.28706e+06	2.64264e+06	2.46956e+06	2.57033e+06		0.068152	-0.223209	-0.273414	-0.0649314	-0.162657	-0.104957		-0.341566
tr|M0R0U3|M0R0U3_HUMAN	PGLS	6-phosphogluconolactonase OS=Homo sapiens GN=PGLS PE=1 SV=1	40.95	0	3	tr|M0R0U3|M0R0U3_HUMAN	814989	997434	662077	684619	746083	842924	719401		0.29144	-0.299781	-0.251478	-0.127444	0.048623	-0.179983		-0.591221
sp|P11021|GRP78_HUMAN	HSPA5	78 kDa glucose-regulated protein OS=Homo sapiens GN=HSPA5 PE=1 SV=2	81.39	0	4	sp|P11021|GRP78_HUMAN	798440	937077	868022	998165	835726	808113	1.02198e+06		0.230984	0.120547	0.322095	0.0658465	0.0173726	0.356106		0.356106
sp|Q7L2J0|MEPCE_HUMAN	MEPCE	7SK snRNA methylphosphate capping enzyme OS=Homo sapiens GN=MEPCE PE=1 SV=1	47.65	0	3	sp|Q7L2J0|MEPCE_HUMAN	741194	558631	565647	321386	446100	521063	393548		-0.407954	-0.389948	-1.20554	-0.732484	-0.508392	-0.913312		-1.20554
tr|A0A0G2JJD3|A0A0G2JJD3_HUMAN	ABHD16A	Abhydrolase domain-containing protein 16A OS=Homo sapiens GN=ABHD16A PE=4 SV=1	191.57	0	5	tr|A0A0G2JI89|A0A0G2JI89_HUMAN;tr|A0A0G2JJD3|A0A0G2JJD3_HUMAN	5.61424e+06	4.21567e+06	5.82847e+06	6.7987e+06	7.06399e+06	6.99622e+06	7.08966e+06		-0.413329	0.0540265	0.276168	0.331394	0.317485	0.336626		-0.749955
sp|P24752|THIL_HUMAN	ACAT1	Acetyl-CoA acetyltransferase, mitochondrial OS=Homo sapiens GN=ACAT1 PE=1 SV=1	556.55	0	14	sp|P24752|THIL_HUMAN	2.27299e+07	3.38026e+07	2.63172e+07	3.85807e+07	3.02908e+07	2.45919e+07	3.16333e+07		0.572543	0.211417	0.76329	0.41429	0.113593	0.476854		0.76329
tr|E9PEJ4|E9PEJ4_HUMAN	DLAT	Acetyltransferase component of pyruvate dehydrogenase complex OS=Homo sapiens GN=DLAT PE=1 SV=1	210.15	0	6	tr|E9PEJ4|E9PEJ4_HUMAN	2.13022e+06	3.42458e+06	4.55979e+06	5.00093e+06	4.45435e+06	4.30695e+06	4.60704e+06		0.684926	1.09797	1.2312	1.06421	1.01566	1.11284		1.2312
sp|Q9BTT0|AN32E_HUMAN	ANP32E	Acidic leucine-rich nuclear phosphoprotein 32 family member E OS=Homo sapiens GN=ANP32E PE=1 SV=1	32.55	0.000606796	4	sp|Q9BTT0|AN32E_HUMAN	1.36798e+06	703873	263359	218151	472289	625130	402775		-0.958656	-2.37694	-2.64864	-1.5343	-1.12981	-1.764		-2.64864
tr|A2A274|A2A274_HUMAN	ACO2	Aconitate hydratase, mitochondrial OS=Homo sapiens GN=ACO2 PE=1 SV=1	312.49	0	8	tr|A2A274|A2A274_HUMAN	2.62153e+06	2.84125e+06	2.35359e+06	2.66996e+06	2.14941e+06	2.31974e+06	1.94068e+06		0.116116	-0.155543	0.0264103	-0.286467	-0.176446	-0.433845		-0.549962
sp|P60709|ACTB_HUMAN	ACTB	Actin, cytoplasmic 1 OS=Homo sapiens GN=ACTB PE=1 SV=1	1288.89	0	14	sp|A5A3E0|POTEF_HUMAN;sp|P60709|ACTB_HUMAN;sp|P62736|ACTA_HUMAN;sp|Q562R1|ACTBL_HUMAN	5.01815e+08	5.02937e+08	4.09402e+08	3.98538e+08	4.68912e+08	5.2276e+08	4.02215e+08		0.00322419	-0.293638	-0.332437	-0.0978386	0.0589948	-0.319186		-0.391432
sp|P61160|ARP2_HUMAN	ACTR2	Actin-related protein 2 OS=Homo sapiens GN=ACTR2 PE=1 SV=1	104.98	0	3	sp|P61160|ARP2_HUMAN	5.02324e+06	6.32922e+06	5.19e+06	4.47676e+06	5.1024e+06	5.46839e+06	5.21122e+06		0.333408	0.0471156	-0.166163	0.0225562	0.122496	0.0530032		-0.499571
sp|O15143|ARC1B_HUMAN	ARPC1B	Actin-related protein 2/3 complex subunit 1B OS=Homo sapiens GN=ARPC1B PE=1 SV=3	143.28	0	6	sp|O15143|ARC1B_HUMAN	5.26223e+06	4.61879e+06	3.68443e+06	3.18706e+06	3.86208e+06	3.78071e+06	3.69556e+06		-0.188157	-0.514232	-0.723448	-0.446295	-0.477016	-0.50988		-0.723448
tr|C9JZD1|C9JZD1_HUMAN	ARPC3	Actin-related protein 2/3 complex subunit 3 (Fragment) OS=Homo sapiens GN=ARPC3 PE=1 SV=1	102.57	0	3	tr|C9JZD1|C9JZD1_HUMAN	1.4221e+06	781982	1.15507e+06	1.1219e+06	1.08552e+06	1.22471e+06	1.13502e+06		-0.862818	-0.30004	-0.342076	-0.389637	-0.215584	-0.325302		-0.862818
sp|P53999|TCP4_HUMAN	SUB1	Activated RNA polymerase II transcriptional coactivator p15 OS=Homo sapiens GN=SUB1 PE=1 SV=3	255.94	0	6	sp|P53999|TCP4_HUMAN	1.92131e+06	2.45123e+06	3.47294e+07	2.29103e+07	2.2445e+07	2.81446e+07	3.13382e+07		0.351414	4.17599	3.57583	3.54623	3.87269	4.02776		4.17599
sp|O95433|AHSA1_HUMAN	AHSA1	Activator of 90 kDa heat shock protein ATPase homolog 1 OS=Homo sapiens GN=AHSA1 PE=1 SV=1	71.18	0	5	sp|O95433|AHSA1_HUMAN	1.13985e+06	994554	1.27998e+06	691037	655623	1.18547e+06	746315		-0.196724	0.167278	-0.722011	-0.797908	0.0566186	-0.61099		-0.965185
sp|Q9H2P0|ADNP_HUMAN	ADNP	Activity-dependent neuroprotector homeobox protein OS=Homo sapiens GN=ADNP PE=1 SV=1	120.33	0	8	sp|Q9H2P0|ADNP_HUMAN	2.9785e+06	3.04794e+06	3.25088e+06	2.99151e+06	2.51537e+06	2.67196e+06	2.94084e+06		0.033251	0.126243	0.00628696	-0.243814	-0.156689	-0.0183565		-0.370057
tr|Q5T4U5|Q5T4U5_HUMAN	ACADM	Acyl-Coenzyme A dehydrogenase, C-4 to C-12 straight chain, isoform CRA_a OS=Homo sapiens GN=ACADM PE=1 SV=1	91.26	0	4	tr|Q5T4U5|Q5T4U5_HUMAN	1.11329e+06	533873	774116	832608	917472	1.05413e+06	713444		-1.06026	-0.524206	-0.419119	-0.279092	-0.0787772	-0.641956		-1.06026
sp|Q8TB61|S35B2_HUMAN	SLC35B2	Adenosine 3'-phospho 5'-phosphosulfate transporter 1 OS=Homo sapiens GN=SLC35B2 PE=1 SV=1	136.73	0	6	sp|Q8TB61|S35B2_HUMAN	1.94728e+07	2.21923e+07	1.96824e+07	2.48712e+07	2.02918e+07	2.07961e+07	2.14547e+07		0.188597	0.0154465	0.353017	0.0594402	0.0948519	0.139835		0.353017
sp|O43865|SAHH2_HUMAN	AHCYL1	Adenosylhomocysteinase 2 OS=Homo sapiens GN=AHCYL1 PE=1 SV=2	43.45	0	3	sp|O43865|SAHH2_HUMAN	161658	163695	163807	123068	154773	200109	167005		0.0180617	0.0190489	-0.393489	-0.0627956	0.307842	0.0469483		-0.701331
sp|P23526|SAHH_HUMAN	AHCY	Adenosylhomocysteinase OS=Homo sapiens GN=AHCY PE=1 SV=4	148.43	0	6	sp|P23526|SAHH_HUMAN	4.91444e+06	3.6762e+06	3.39481e+06	3.24409e+06	3.8883e+06	4.41003e+06	3.35079e+06		-0.418814	-0.533699	-0.599213	-0.33789	-0.15624	-0.552527		-0.599213
tr|A0A0A0MSC1|A0A0A0MSC1_HUMAN	ADCY3	Adenylate cyclase type 3 OS=Homo sapiens GN=ADCY3 PE=1 SV=1	100.39	0	3	tr|A0A0A0MSC1|A0A0A0MSC1_HUMAN	485933	427468	414314	613753	466234	439165	182378		-0.184942	-0.230032	0.336901	-0.0597033	-0.145995	-1.41383		-1.75073
tr|F5H4D1|F5H4D1_HUMAN	ADCY7	Adenylate cyclase type 7 OS=Homo sapiens GN=ADCY7 PE=1 SV=1	106.32	0	6	tr|F5H4D1|F5H4D1_HUMAN	1.3884e+06	1.50285e+06	1.49056e+06	1.53901e+06	1.20177e+06	1.16771e+06	1.39269e+06		0.11428	0.102434	0.148581	-0.208257	-0.249735	0.0044498		-0.398316
tr|F8W1A4|F8W1A4_HUMAN	AK2	Adenylate kinase 2, mitochondrial OS=Homo sapiens GN=AK2 PE=1 SV=1	85.05	0	9	tr|F8W1A4|F8W1A4_HUMAN	5.82122e+06	6.08541e+06	5.66186e+06	6.28875e+06	5.56235e+06	4.52153e+06	6.52649e+06		0.064032	-0.040045	0.11145	-0.0656284	-0.364511	0.164986		-0.529497
sp|Q9HDC9|APMAP_HUMAN	APMAP	Adipocyte plasma membrane-associated protein OS=Homo sapiens GN=APMAP PE=1 SV=2	74.84	0	3	sp|Q9HDC9|APMAP_HUMAN	1.85054e+06	1.7658e+06	1.7642e+06	1.58297e+06	1.20941e+06	1.31351e+06	1.74453e+06		-0.0676263	-0.0689365	-0.225309	-0.613639	-0.494516	-0.0851047		-0.613639
sp|P12236|ADT3_HUMAN	SLC25A6	ADP/ATP translocase 3 OS=Homo sapiens GN=SLC25A6 PE=1 SV=4	123.11	0	4	sp|P12236|ADT3_HUMAN	6.40246e+06	4.1077e+06	6.07272e+06	5.81758e+06	4.97447e+06	4.5615e+06	5.09865e+06		-0.640296	-0.076282	-0.138207	-0.364082	-0.489117	-0.328511		-0.640296
sp|Q3SXY8|AR13B_HUMAN	ARL13B	ADP-ribosylation factor-like protein 13B OS=Homo sapiens GN=ARL13B PE=1 SV=1	58.84	0	4	sp|Q3SXY8|AR13B_HUMAN	1.70871e+06	2.01073e+06	1.9787e+06	2.49211e+06	2.13107e+06	1.81748e+06	2.12325e+06		0.234809	0.211645	0.544457	0.318665	0.0890285	0.313365		0.544457
sp|Q66PJ3|AR6P4_HUMAN	ARL6IP4	ADP-ribosylation factor-like protein 6-interacting protein 4 OS=Homo sapiens GN=ARL6IP4 PE=1 SV=2	257.82	0	5	sp|Q66PJ3|AR6P4_HUMAN	3.18806e+06	2.0924e+06	8.89076e+06	1.00893e+07	1.07791e+07	1.07414e+07	1.00078e+07		-0.607523	1.47963	1.66207	1.75749	1.75243	1.65038		-2.36501
sp|Q8N6S5|AR6P6_HUMAN	ARL6IP6	ADP-ribosylation factor-like protein 6-interacting protein 6 OS=Homo sapiens GN=ARL6IP6 PE=1 SV=1	94.71	0	3	sp|Q8N6S5|AR6P6_HUMAN	2.34949e+07	2.83383e+07	2.6744e+07	3.00737e+07	2.70646e+07	2.17779e+07	2.90251e+07		0.270409	0.18687	0.356156	0.204065	-0.109479	0.304956		-0.465635
tr|H3BLU7|H3BLU7_HUMAN	AKR7A2	Aflatoxin B1 aldehyde reductase member 2 (Fragment) OS=Homo sapiens GN=AKR7A2 PE=1 SV=1	44.54	0	3	tr|H3BLU7|H3BLU7_HUMAN	307893	240325	171361	145218	134879	210645	106285		-0.35744	-0.84539	-1.08421	-1.19076	-0.547616	-1.5345		-1.5345
sp|O00170|AIP_HUMAN	AIP	AH receptor-interacting protein OS=Homo sapiens GN=AIP PE=1 SV=2	162.32	0	4	sp|O00170|AIP_HUMAN	1.63178e+06	1.88249e+06	1.86792e+06	1.30613e+06	1.51225e+06	1.81351e+06	1.51483e+06		0.206189	0.194982	-0.32115	-0.109757	0.152335	-0.10729		-0.527339
sp|Q92667|AKAP1_HUMAN	AKAP1	A-kinase anchor protein 1, mitochondrial OS=Homo sapiens GN=AKAP1 PE=1 SV=1	48.8	0	5	sp|Q92667|AKAP1_HUMAN	432978	529944	636758	397501	370495	430395	424906		0.291547	0.556453	-0.123333	-0.22484	-0.00863255	-0.02715		-0.781292
sp|Q9Y2D5|AKAP2_HUMAN	AKAP2	A-kinase anchor protein 2 OS=Homo sapiens GN=AKAP2 PE=1 SV=3	79.47	0	6	sp|Q9Y2D5|AKAP2_HUMAN	886050	993415	843381	887377	902462	694539	1.22685e+06		0.165009	-0.071203	0.00215908	0.0264774	-0.351333	0.469497		-0.820831
sp|O43823|AKAP8_HUMAN	AKAP8	A-kinase anchor protein 8 OS=Homo sapiens GN=AKAP8 PE=1 SV=1	59.8	0	3	sp|O43823|AKAP8_HUMAN	363102	531633	522438	390369	351036	373348	545922		0.550056	0.524887	0.104466	-0.048757	0.0401467	0.58832		-0.637077
sp|Q9ULX6|AKP8L_HUMAN	AKAP8L	A-kinase anchor protein 8-like OS=Homo sapiens GN=AKAP8L PE=1 SV=3	39.06	0	3	sp|Q9ULX6|AKP8L_HUMAN	248763	91733.1	182646	142052	146429	158579	191892		-1.43926	-0.445722	-0.808355	-0.764574	-0.649568	-0.374483		-1.43926
sp|Q9NRG9|AAAS_HUMAN	AAAS	Aladin OS=Homo sapiens GN=AAAS PE=1 SV=1	163.59	0	8	sp|Q9NRG9|AAAS_HUMAN;tr|H3BU82|H3BU82_HUMAN	1.18752e+06	605077	851675	923376	974570	1.05223e+06	805957		-0.972764	-0.47958	-0.362965	-0.285117	-0.174506	-0.559181		-0.972764
sp|P49588|SYAC_HUMAN	AARS	Alanine--tRNA ligase, cytoplasmic OS=Homo sapiens GN=AARS PE=1 SV=2	82.28	0	6	sp|P49588|SYAC_HUMAN	1.2722e+06	1.00624e+06	897247	825937	1.00429e+06	1.18257e+06	949511		-0.33835	-0.50375	-0.623223	-0.341157	-0.105402	-0.42207		-0.623223
sp|Q5JTZ9|SYAM_HUMAN	AARS2	Alanine--tRNA ligase, mitochondrial OS=Homo sapiens GN=AARS2 PE=1 SV=1	73.26	0	6	sp|Q5JTZ9|SYAM_HUMAN	554984	484414	433143	475539	425722	686462	374381		-0.196207	-0.357602	-0.222883	-0.382535	0.306734	-0.567938		-0.874672
sp|P14550|AK1A1_HUMAN	AKR1A1	Alcohol dehydrogenase [NADP(+)] OS=Homo sapiens GN=AKR1A1 PE=1 SV=3	64.15	0	3	sp|P14550|AK1A1_HUMAN	542007	502372	388790	381988	425918	514448	371991		-0.109553	-0.479319	-0.504785	-0.347736	-0.0752849	-0.543043		-0.543043
sp|P11766|ADHX_HUMAN	ADH5	Alcohol dehydrogenase class-3 OS=Homo sapiens GN=ADH5 PE=1 SV=4	80.71	0	5	sp|P11766|ADHX_HUMAN	1.29705e+06	1.16676e+06	1.06997e+06	922942	642292	897967	984592		-0.152723	-0.277656	-0.490919	-1.01393	-0.530496	-0.397633		-1.01393
sp|P30837|AL1B1_HUMAN	ALDH1B1	Aldehyde dehydrogenase X, mitochondrial OS=Homo sapiens GN=ALDH1B1 PE=1 SV=3	46.87	0	3	sp|P30837|AL1B1_HUMAN	442321	277153	322349	387653	474197	425824	334161		-0.67441	-0.456469	-0.190325	0.100394	-0.0548336	-0.404549		-0.774804
sp|O00116|ADAS_HUMAN	AGPS	Alkyldihydroxyacetonephosphate synthase, peroxisomal OS=Homo sapiens GN=AGPS PE=1 SV=1	348.4	0	10	sp|O00116|ADAS_HUMAN	1.2313e+07	1.16405e+07	1.0947e+07	1.12456e+07	1.11784e+07	1.20912e+07	1.14381e+07		-0.0810318	-0.169639	-0.130819	-0.139464	-0.0262288	-0.106339		-0.169639
sp|Q96GS6|AB17A_HUMAN	ABHD17A	Alpha/beta hydrolase domain-containing protein 17A OS=Homo sapiens GN=ABHD17A PE=1 SV=1	30.75	0.0011744	3	sp|Q96GS6|AB17A_HUMAN	966722	715810	691149	988121	943984	879840	846957		-0.433524	-0.484105	0.031587	-0.0343395	-0.135861	-0.190813		-0.515692
sp|Q5VST6|AB17B_HUMAN	ABHD17B	Alpha/beta hydrolase domain-containing protein 17B OS=Homo sapiens GN=ABHD17B PE=2 SV=1	63.46	0	3	sp|Q5VST6|AB17B_HUMAN	2.33964e+06	927927	1.95449e+06	1.95452e+06	1.78135e+06	1.62701e+06	1.5282e+06		-1.3342	-0.259493	-0.259472	-0.393317	-0.524065	-0.614452		-1.3342
tr|H9KV75|H9KV75_HUMAN	ACTN1	Alpha-actinin-1 OS=Homo sapiens GN=ACTN1 PE=1 SV=1	57.85	0	4	tr|H9KV75|H9KV75_HUMAN	798485	854198	1.21896e+06	775799	929877	1.13609e+06	969320		0.0973044	0.610314	-0.041583	0.219775	0.508741	0.279708		-0.651897
sp|O43707|ACTN4_HUMAN	ACTN4	Alpha-actinin-4 OS=Homo sapiens GN=ACTN4 PE=1 SV=2	113.13	0	7	sp|O43707|ACTN4_HUMAN;tr|H9KV75|H9KV75_HUMAN	2.46811e+06	2.49409e+06	2.9575e+06	2.21747e+06	2.48786e+06	2.93194e+06	2.5868e+06		0.0151043	0.260971	-0.154497	0.0114968	0.248445	0.0677596		-0.415468
sp|P06733|ENOA_HUMAN	ENO1	Alpha-enolase OS=Homo sapiens GN=ENO1 PE=1 SV=2	238.18	0	5	sp|P06733|ENOA_HUMAN;sp|P09104|ENOG_HUMAN	3.51165e+06	3.04575e+06	2.96461e+06	2.44546e+06	2.74454e+06	2.82631e+06	2.96099e+06		-0.20535	-0.244305	-0.522041	-0.355586	-0.313229	-0.246069		-0.522041
sp|P40222|TXLNA_HUMAN	TXLNA	Alpha-taxilin OS=Homo sapiens GN=TXLNA PE=1 SV=3	35.22	0	4	sp|P40222|TXLNA_HUMAN	521683	1.23535e+06	866708	1.00176e+06	945425	774164	975315		1.24367	0.732373	0.941295	0.85779	0.569465	0.902694		1.24367
sp|Q12904|AIMP1_HUMAN	AIMP1	Aminoacyl tRNA synthase complex-interacting multifunctional protein 1 OS=Homo sapiens GN=AIMP1 PE=1 SV=2	150.18	0	5	sp|Q12904|AIMP1_HUMAN	2.38209e+06	1.55343e+06	2.49913e+06	1.94869e+06	2.47725e+06	2.63865e+06	2.43834e+06		-0.616769	0.0691991	-0.289724	0.0565084	0.147571	0.0336696		-0.76434
sp|Q7Z5R6|AB1IP_HUMAN	APBB1IP	Amyloid beta A4 precursor protein-binding family B member 1-interacting protein OS=Homo sapiens GN=APBB1IP PE=1 SV=1	96.07	0	5	sp|Q7Z5R6|AB1IP_HUMAN	2.48341e+06	2.42086e+06	2.29988e+06	1.89773e+06	2.20541e+06	2.33882e+06	2.37322e+06		-0.036801	-0.11076	-0.388045	-0.171275	-0.0865382	-0.0654741		-0.388045
tr|H7C3C4|H7C3C4_HUMAN	SLC4A7	Anion exchange protein (Fragment) OS=Homo sapiens GN=SLC4A7 PE=1 SV=1	56.82	0	4	sp|Q9Y6M7|S4A7_HUMAN;tr|H7C3C4|H7C3C4_HUMAN	4.0545e+06	3.28761e+06	2.98321e+06	3.53674e+06	3.03949e+06	2.5535e+06	3.19162e+06		-0.302486	-0.442657	-0.197102	-0.415694	-0.667048	-0.345237		-0.667048
sp|Q8IWZ3|ANKH1_HUMAN	ANKHD1	Ankyrin repeat and KH domain-containing protein 1 OS=Homo sapiens GN=ANKHD1 PE=1 SV=1	119.38	0	5	sp|Q8IWZ3|ANKH1_HUMAN	514213	296913	548894	382650	266696	451073	435047		-0.792325	0.0941617	-0.426342	-0.947172	-0.189005	-0.241193		-1.04133
tr|B8ZZS4|B8ZZS4_HUMAN	ANKZF1	Ankyrin repeat and zinc finger domain-containing protein 1 OS=Homo sapiens GN=ANKZF1 PE=1 SV=1	53.24	0	5	tr|B8ZZS4|B8ZZS4_HUMAN	533815	639599	560308	541494	608784	623596	667844		0.260827	0.0698801	0.0206043	0.189591	0.224272	0.32317		0.32317
sp|Q96NW4|ANR27_HUMAN	ANKRD27	Ankyrin repeat domain-containing protein 27 OS=Homo sapiens GN=ANKRD27 PE=1 SV=2	47.29	0	3	sp|Q96NW4|ANR27_HUMAN	377052	272249	350853	351392	379723	391225	345437		-0.469836	-0.103899	-0.101685	0.0101824	0.053234	-0.126342		-0.52307
sp|P50995|ANX11_HUMAN	ANXA11	Annexin A11 OS=Homo sapiens GN=ANXA11 PE=1 SV=1	146.93	0	6	sp|P50995|ANX11_HUMAN	2.78089e+06	2.95021e+06	2.93836e+06	1.99191e+06	2.51e+06	3.02733e+06	2.36014e+06		0.0852674	0.0794631	-0.4814	-0.147864	0.122497	-0.236674		-0.603897
sp|P07355|ANXA2_HUMAN	ANXA2	Annexin A2 OS=Homo sapiens GN=ANXA2 PE=1 SV=2	186.57	0	6	sp|P07355|ANXA2_HUMAN	2.6284e+06	3.11005e+06	2.29938e+06	2.58949e+06	2.67312e+06	2.33476e+06	2.24458e+06		0.24275	-0.192942	-0.0215202	0.0243379	-0.170915	-0.227743		-0.470493
sp|P08133|ANXA6_HUMAN	ANXA6	Annexin A6 OS=Homo sapiens GN=ANXA6 PE=1 SV=3	325.81	0	13	sp|P08133|ANXA6_HUMAN;tr|E5RK69|E5RK69_HUMAN	8.04496e+06	7.66437e+06	6.13982e+06	5.13882e+06	5.75456e+06	5.7673e+06	5.03682e+06		-0.0699195	-0.389889	-0.646648	-0.483381	-0.480189	-0.675573		-0.675573
sp|Q4KMQ2|ANO6_HUMAN	ANO6	Anoctamin-6 OS=Homo sapiens GN=ANO6 PE=1 SV=2	54.54	0	5	sp|Q4KMQ2|ANO6_HUMAN	2.75095e+06	2.20852e+06	2.40549e+06	2.68268e+06	2.24219e+06	2.0486e+06	2.22713e+06		-0.316852	-0.193599	-0.0362556	-0.295023	-0.425288	-0.304746		-0.425288
tr|J3KPY9|J3KPY9_HUMAN	ANTXR2	Anthrax toxin receptor 2 OS=Homo sapiens GN=ANTXR2 PE=1 SV=1	74.89	0	3	tr|J3KPY9|J3KPY9_HUMAN	1.19045e+06	1.11142e+06	1.0667e+06	879096	730009	886795	1.09851e+06		-0.099104	-0.158358	-0.437418	-0.705524	-0.424838	-0.115957		-0.705524
sp|P46013|KI67_HUMAN	MKI67	Antigen KI-67 OS=Homo sapiens GN=MKI67 PE=1 SV=2	627.31	0	32	sp|P46013|KI67_HUMAN	7.56838e+06	1.38099e+07	1.25125e+07	1.14922e+07	8.83589e+06	7.78382e+06	1.19768e+07		0.86765	0.725318	0.602596	0.223391	0.0404955	0.662186		0.86765
sp|Q10567|AP1B1_HUMAN	AP1B1	AP-1 complex subunit beta-1 OS=Homo sapiens GN=AP1B1 PE=1 SV=2	66.23	0	3	sp|Q10567|AP1B1_HUMAN	666333	864266	803051	653441	641732	697774	847085		0.375233	0.269248	-0.0281863	-0.0542711	0.0665163	0.346263		-0.429504
sp|O95782|AP2A1_HUMAN	AP2A1	AP-2 complex subunit alpha-1 OS=Homo sapiens GN=AP2A1 PE=1 SV=3	119.89	0	7	sp|O95782|AP2A1_HUMAN	1.65547e+06	996797	1.74445e+06	1.56401e+06	1.61743e+06	1.6774e+06	1.58967e+06		-0.731872	0.07553	-0.0819977	-0.0335385	0.01898	-0.0585177		-0.807402
sp|Q2M2I8|AAK1_HUMAN	AAK1	AP2-associated protein kinase 1 OS=Homo sapiens GN=AAK1 PE=1 SV=3	80.5	0	3	sp|Q2M2I8|AAK1_HUMAN	1.07245e+06	609094	1.0416e+06	832017	1.01553e+06	1.25744e+06	972292		-0.816167	-0.0421075	-0.366219	-0.0786676	0.229583	-0.141442		-1.04575
sp|Q0VD83|APOBR_HUMAN	APOBR	Apolipoprotein B receptor OS=Homo sapiens GN=APOBR PE=1 SV=2	208.71	0	12	sp|Q0VD83|APOBR_HUMAN	2.5855e+06	3.43135e+06	3.12063e+06	3.4306e+06	2.88005e+06	2.26307e+06	3.39976e+06		0.408333	0.271397	0.40802	0.155655	-0.192159	0.394989		-0.600491
sp|Q07812|BAX_HUMAN	BAX	Apoptosis regulator BAX OS=Homo sapiens GN=BAX PE=1 SV=1	55.51	0	3	sp|Q07812|BAX_HUMAN	573908	420945	469479	461025	534692	673770	507485		-0.447189	-0.289757	-0.315975	-0.102111	0.231436	-0.177453		-0.678625
sp|O95831|AIFM1_HUMAN	AIFM1	Apoptosis-inducing factor 1, mitochondrial OS=Homo sapiens GN=AIFM1 PE=1 SV=1	35.64	0	4	sp|O95831|AIFM1_HUMAN	376859	436726	537986	542791	546158	394722	536291		0.2127	0.513543	0.52637	0.535292	0.0668105	0.50899		0.535292
tr|S4R3H4|S4R3H4_HUMAN	ACIN1	Apoptotic chromatin condensation inducer in the nucleus OS=Homo sapiens GN=ACIN1 PE=1 SV=1	145.4	0	12	tr|S4R3H4|S4R3H4_HUMAN	2.92114e+06	2.95772e+06	7.77866e+06	6.63239e+06	6.45823e+06	5.61862e+06	8.44977e+06		0.0179513	1.41299	1.183	1.14461	0.943683	1.53238		1.53238
sp|Q9NWB6|ARGL1_HUMAN	ARGLU1	Arginine and glutamate-rich protein 1 OS=Homo sapiens GN=ARGLU1 PE=1 SV=1	116.94	0	6	sp|Q9NWB6|ARGL1_HUMAN	3.58618e+06	6.27861e+06	1.42209e+07	1.4022e+07	1.38802e+07	1.42739e+07	1.37605e+07		0.807999	1.9875	1.96718	1.95251	1.99286	1.94001		1.99286
sp|Q7L4I2|RSRC2_HUMAN	RSRC2	Arginine/serine-rich coiled-coil protein 2 OS=Homo sapiens GN=RSRC2 PE=1 SV=1	221.17	0	7	sp|Q7L4I2|RSRC2_HUMAN	3.16987e+06	2.97309e+06	2.46582e+07	2.24223e+07	2.40947e+07	2.72444e+07	2.28185e+07		-0.09246	2.95957	2.82244	2.92622	3.10346	2.84771		-3.19592
sp|O43776|SYNC_HUMAN	NARS	Asparagine--tRNA ligase, cytoplasmic OS=Homo sapiens GN=NARS PE=1 SV=1	270.69	0	9	sp|O43776|SYNC_HUMAN	8.00535e+06	6.1778e+06	6.10167e+06	5.401e+06	5.56275e+06	6.45454e+06	4.58739e+06		-0.373871	-0.391761	-0.567737	-0.525166	-0.310649	-0.80329		-0.80329
sp|P14868|SYDC_HUMAN	DARS	Aspartate--tRNA ligase, cytoplasmic OS=Homo sapiens GN=DARS PE=1 SV=2	322.35	0	13	sp|P14868|SYDC_HUMAN	7.88513e+06	5.42111e+06	5.79453e+06	5.64496e+06	6.84022e+06	7.29925e+06	5.51249e+06		-0.540546	-0.444444	-0.48217	-0.205092	-0.111387	-0.516431		-0.540546
sp|Q9UBB4|ATX10_HUMAN	ATXN10	Ataxin-10 OS=Homo sapiens GN=ATXN10 PE=1 SV=1	126.94	0	5	sp|Q9UBB4|ATX10_HUMAN	971521	924724	896052	669164	804763	1.04574e+06	711230		-0.071223	-0.116663	-0.537885	-0.271681	0.106205	-0.44993		-0.64409
sp|Q8WWM7|ATX2L_HUMAN	ATXN2L	Ataxin-2-like protein OS=Homo sapiens GN=ATXN2L PE=1 SV=2	176.18	0	10	sp|Q8WWM7|ATX2L_HUMAN	4.42157e+06	6.97129e+06	6.20138e+06	5.41624e+06	5.28665e+06	4.42214e+06	6.05199e+06		0.656866	0.488029	0.292733	0.257794	0.000185164	0.452849		0.656866
tr|F5H6I7|F5H6I7_HUMAN	ATL3	Atlastin-3 OS=Homo sapiens GN=ATL3 PE=1 SV=1	43.72	0	3	tr|F5H6I7|F5H6I7_HUMAN	1.0008e+06	534056	969201	918446	908806	968028	930299		-0.906087	-0.046283	-0.123885	-0.139107	-0.0480301	-0.105386		-0.906087
sp|P25705|ATPA_HUMAN	ATP5A1	ATP synthase subunit alpha, mitochondrial OS=Homo sapiens GN=ATP5A1 PE=1 SV=1	179.98	0	8	sp|P25705|ATPA_HUMAN	5.78051e+06	5.89174e+06	5.48913e+06	6.19931e+06	5.24583e+06	4.42515e+06	6.00487e+06		0.0274974	-0.0746194	0.100911	-0.140027	-0.385472	0.0549349		-0.486383
tr|H0YH81|H0YH81_HUMAN	ATP5B	ATP synthase subunit beta (Fragment) OS=Homo sapiens GN=ATP5B PE=1 SV=1	121.23	0	7	tr|H0YH81|H0YH81_HUMAN	709060	681674	819377	839498	739520	731792	819738		-0.0568269	0.208619	0.243619	0.0606804	0.0455252	0.209254		-0.300446
sp|P48047|ATPO_HUMAN	ATP5O	ATP synthase subunit O, mitochondrial OS=Homo sapiens GN=ATP5O PE=1 SV=1	214.21	0	7	sp|P48047|ATPO_HUMAN;tr|H7C086|H7C086_HUMAN	5.08142e+06	6.94798e+06	5.91503e+06	5.34283e+06	4.87625e+06	4.28954e+06	5.10515e+06		0.45136	0.219152	0.072372	-0.0594618	-0.24441	0.00672107		-0.69577
sp|Q6PL18|ATAD2_HUMAN	ATAD2	ATPase family AAA domain-containing protein 2 OS=Homo sapiens GN=ATAD2 PE=1 SV=1	322.42	0	10	sp|Q6PL18|ATAD2_HUMAN	2.88128e+06	2.90254e+06	3.12234e+06	3.09407e+06	2.90815e+06	2.55484e+06	3.08864e+06		0.0106051	0.115915	0.102795	0.013392	-0.173476	0.100258		-0.289391
sp|Q96S55|WRIP1_HUMAN	WRNIP1	ATPase WRNIP1 OS=Homo sapiens GN=WRNIP1 PE=1 SV=2	28.68	0.00170746	3	sp|Q96S55|WRIP1_HUMAN	286760	215669	262965	191632	273726	343730	262513		-0.41102	-0.124973	-0.581505	-0.067108	0.261434	-0.127454		-0.84294
sp|P33897|ABCD1_HUMAN	ABCD1	ATP-binding cassette sub-family D member 1 OS=Homo sapiens GN=ABCD1 PE=1 SV=2	83.48	0	4	sp|P33897|ABCD1_HUMAN	1.03944e+06	1.16948e+06	909643	942661	944473	1.05211e+06	962543		0.170051	-0.19244	-0.141001	-0.138231	0.0174763	-0.11089		-0.362491
tr|D6R9I9|D6R9I9_HUMAN	ABCE1	ATP-binding cassette sub-family E member 1 OS=Homo sapiens GN=ABCE1 PE=1 SV=1	50.92	0	3	tr|D6R9I9|D6R9I9_HUMAN	1.6341e+06	1.38763e+06	1.24279e+06	1.03192e+06	1.35512e+06	1.3235e+06	1.08056e+06		-0.235867	-0.394917	-0.663162	-0.270076	-0.304141	-0.596712		-0.663162
tr|H0YGW7|H0YGW7_HUMAN	ABCF1	ATP-binding cassette sub-family F member 1 (Fragment) OS=Homo sapiens GN=ABCF1 PE=1 SV=1	179.25	0	8	tr|H0YGW7|H0YGW7_HUMAN	6.45581e+06	5.63349e+06	5.68411e+06	5.02575e+06	5.69537e+06	5.94281e+06	5.2387e+06		-0.196569	-0.183664	-0.36126	-0.180809	-0.119452	-0.301389		-0.36126
sp|Q9UG63|ABCF2_HUMAN	ABCF2	ATP-binding cassette sub-family F member 2 OS=Homo sapiens GN=ABCF2 PE=1 SV=2	148.89	0	7	sp|Q9UG63|ABCF2_HUMAN	2.13699e+06	2.10991e+06	1.71356e+06	1.6614e+06	1.82691e+06	1.83375e+06	1.68138e+06		-0.0183997	-0.318583	-0.363186	-0.226175	-0.220782	-0.34594		-0.363186
sp|P53396|ACLY_HUMAN	ACLY	ATP-citrate synthase OS=Homo sapiens GN=ACLY PE=1 SV=3	216.07	0	7	sp|P53396|ACLY_HUMAN	2.11684e+06	1.42086e+06	1.65103e+06	1.91223e+06	2.21729e+06	2.53667e+06	1.76488e+06		-0.575149	-0.358547	-0.146654	0.0668874	0.261026	-0.262336		-0.836175
sp|P17858|PFKAL_HUMAN	PFKL	ATP-dependent 6-phosphofructokinase, liver type OS=Homo sapiens GN=PFKL PE=1 SV=6	197.13	0	5	sp|P17858|PFKAL_HUMAN;sp|Q01813|PFKAP_HUMAN	1.87685e+06	1.18874e+06	901234	875108	1.25889e+06	1.40324e+06	809880		-0.658884	-1.05834	-1.10078	-0.576166	-0.419558	-1.21253		-1.21253
sp|Q01813|PFKAP_HUMAN	PFKP	ATP-dependent 6-phosphofructokinase, platelet type OS=Homo sapiens GN=PFKP PE=1 SV=2	91.9	0	4	sp|Q01813|PFKAP_HUMAN	1.22658e+06	875999	987155	913731	1.02284e+06	1.3043e+06	965521		-0.485642	-0.313295	-0.424801	-0.262065	0.0886275	-0.345264		-0.574269
sp|O76031|CLPX_HUMAN	CLPX	ATP-dependent Clp protease ATP-binding subunit clpX-like, mitochondrial OS=Homo sapiens GN=CLPX PE=1 SV=2	26.92	0.00166759	3	sp|O76031|CLPX_HUMAN	507704	491610	406872	387308	402551	462688	429260		-0.046474	-0.319412	-0.390504	-0.334814	-0.133947	-0.242134		-0.390504
tr|A0A087WZ30|A0A087WZ30_HUMAN	RECQL4	ATP-dependent DNA helicase Q4 OS=Homo sapiens GN=RECQL4 PE=1 SV=1	43.54	0	3	tr|A0A087WZ30|A0A087WZ30_HUMAN	484396	555610	600457	570362	541302	546798	665167		0.197887	0.309876	0.235692	0.160248	0.174822	0.45753		0.45753
sp|Q08211|DHX9_HUMAN	DHX9	ATP-dependent RNA helicase A OS=Homo sapiens GN=DHX9 PE=1 SV=4	811.78	0	20	sp|Q08211|DHX9_HUMAN	2.9491e+07	2.84787e+07	2.84134e+07	2.50484e+07	2.47285e+07	2.79258e+07	2.07465e+07		-0.0503891	-0.0537008	-0.235557	-0.254099	-0.0786771	-0.507404		-0.507404
tr|F1T0B3|F1T0B3_HUMAN	DDX1	ATP-dependent RNA helicase DDX1 OS=Homo sapiens GN=DDX1 PE=1 SV=1	130.71	0	5	tr|F1T0B3|F1T0B3_HUMAN	982657	592632	909442	638177	823166	976183	678552		-0.729553	-0.111707	-0.622732	-0.255506	-0.00953705	-0.534229		-0.729553
sp|Q9NVP1|DDX18_HUMAN	DDX18	ATP-dependent RNA helicase DDX18 OS=Homo sapiens GN=DDX18 PE=1 SV=2	68.59	0	4	sp|Q9NVP1|DDX18_HUMAN	1.43225e+06	1.27326e+06	1.23378e+06	1.05021e+06	1.03291e+06	1.14396e+06	1.23872e+06		-0.169755	-0.215193	-0.447607	-0.471568	-0.324238	-0.209434		-0.471568
tr|G3V529|G3V529_HUMAN	DDX24	ATP-dependent RNA helicase DDX24 OS=Homo sapiens GN=DDX24 PE=1 SV=1	268.96	0	9	tr|G3V529|G3V529_HUMAN	4.15536e+06	4.84669e+06	4.07881e+06	3.81091e+06	4.14139e+06	4.35605e+06	4.12108e+06		0.222026	-0.0268249	-0.124837	-0.00485867	0.0680486	-0.0119495		-0.346864
sp|O00148|DX39A_HUMAN	DDX39A	ATP-dependent RNA helicase DDX39A OS=Homo sapiens GN=DDX39A PE=1 SV=2	239.14	0	7	sp|O00148|DX39A_HUMAN	8.20599e+06	5.35221e+06	5.85823e+06	5.79809e+06	6.50266e+06	7.39073e+06	5.62163e+06		-0.616543	-0.486211	-0.5011	-0.335646	-0.150961	-0.545687		-0.616543
sp|O00571|DDX3X_HUMAN	DDX3X	ATP-dependent RNA helicase DDX3X OS=Homo sapiens GN=DDX3X PE=1 SV=3	168.51	0	7	sp|O00571|DDX3X_HUMAN	6.12462e+06	5.61526e+06	5.44095e+06	4.84832e+06	5.54584e+06	6.28445e+06	5.61547e+06		-0.125268	-0.170762	-0.337135	-0.143214	0.0371668	-0.125215		-0.374302
sp|Q9BQ39|DDX50_HUMAN	DDX50	ATP-dependent RNA helicase DDX50 OS=Homo sapiens GN=DDX50 PE=1 SV=1	56.18	0	4	sp|Q9BQ39|DDX50_HUMAN	811143	532519	648436	558088	631147	667860	444560		-0.607123	-0.322991	-0.539463	-0.36198	-0.280411	-0.867579		-0.867579
sp|Q8N8A6|DDX51_HUMAN	DDX51	ATP-dependent RNA helicase DDX51 OS=Homo sapiens GN=DDX51 PE=1 SV=3	74.86	0	5	sp|Q8N8A6|DDX51_HUMAN	368451	274013	297009	257269	229727	415114	301464		-0.427226	-0.310963	-0.518196	-0.681554	0.172035	-0.289484		-0.853589
sp|O14497|ARI1A_HUMAN	ARID1A	AT-rich interactive domain-containing protein 1A OS=Homo sapiens GN=ARID1A PE=1 SV=3	152.28	0	6	sp|O14497|ARI1A_HUMAN	2.62554e+06	2.04209e+06	3.24844e+06	2.55187e+06	2.3153e+06	2.38988e+06	2.69004e+06		-0.362565	0.307132	-0.041059	-0.181415	-0.135673	0.035016		-0.669697
tr|H0Y7H8|H0Y7H8_HUMAN	ARID1B	AT-rich interactive domain-containing protein 1B (Fragment) OS=Homo sapiens GN=ARID1B PE=1 SV=1	58.59	0	3	tr|H0Y7H8|H0Y7H8_HUMAN	366551	348572	509250	371716	373378	394156	350153		-0.0725599	0.474359	0.020184	0.0266223	0.104751	-0.0660285		-0.546919
tr|A3KFJ0|A3KFJ0_HUMAN	AURKA	Aurora kinase A OS=Homo sapiens GN=AURKA PE=1 SV=1	115.08	0	4	tr|A3KFJ0|A3KFJ0_HUMAN	1.25146e+06	923179	1.15127e+06	957268	1.07714e+06	1.11279e+06	935263		-0.438928	-0.12039	-0.386616	-0.216408	-0.169434	-0.420166		-0.438928
sp|Q9NR09|BIRC6_HUMAN	BIRC6	Baculoviral IAP repeat-containing protein 6 OS=Homo sapiens GN=BIRC6 PE=1 SV=2	198.63	0	11	sp|Q9NR09|BIRC6_HUMAN	1.97861e+06	1.66878e+06	1.93868e+06	1.36284e+06	1.63523e+06	2.03728e+06	1.65676e+06		-0.245696	-0.0294126	-0.537871	-0.274993	0.0421518	-0.256121		-0.580022
sp|P35613|BASI_HUMAN	BSG	Basigin OS=Homo sapiens GN=BSG PE=1 SV=2	84.95	0	5	sp|P35613|BASI_HUMAN	2.3781e+06	3.21531e+06	3.05672e+06	3.19572e+06	2.60026e+06	2.23489e+06	3.02807e+06		0.435148	0.362172	0.42633	0.128846	-0.0896063	0.348588		-0.524754
sp|Q9H165|BC11A_HUMAN	BCL11A	B-cell lymphoma/leukemia 11A OS=Homo sapiens GN=BCL11A PE=1 SV=2	194.18	0	8	sp|Q9H165|BC11A_HUMAN	3.24072e+06	3.88304e+06	3.73809e+06	3.8086e+06	3.44412e+06	3.11768e+06	3.88347e+06		0.260873	0.205987	0.232946	0.0878212	-0.0558393	0.261033		-0.316872
sp|P51572|BAP31_HUMAN	BCAP31	B-cell receptor-associated protein 31 OS=Homo sapiens GN=BCAP31 PE=1 SV=3	194.17	0	5	sp|P51572|BAP31_HUMAN	3.16968e+06	3.12546e+06	3.22043e+06	3.93567e+06	3.18292e+06	3.29646e+06	3.93313e+06		-0.0202676	0.0229171	0.312273	0.00601482	0.0565843	0.311344		-0.33254
sp|Q9NYF8|BCLF1_HUMAN	BCLAF1	Bcl-2-associated transcription factor 1 OS=Homo sapiens GN=BCLAF1 PE=1 SV=2	153.98	0	8	sp|Q9NYF8|BCLF1_HUMAN	4.43736e+06	5.3115e+06	1.15933e+07	9.68208e+06	9.57446e+06	1.02883e+07	1.18816e+07		0.259417	1.38552	1.12562	1.10949	1.21323	1.42095		1.42095
sp|Q9NYM9|BET1L_HUMAN	BET1L	BET1-like protein OS=Homo sapiens GN=BET1L PE=1 SV=1	102.54	0	3	sp|Q9NYM9|BET1L_HUMAN	1.18583e+06	563190	751466	610020	503909	462755	485289		-1.0742	-0.658115	-0.958964	-1.23466	-1.35757	-1.28898		-1.35757
sp|Q13884|SNTB1_HUMAN	SNTB1	Beta-1-syntrophin OS=Homo sapiens GN=SNTB1 PE=1 SV=3	58.91	0	3	sp|Q13884|SNTB1_HUMAN	880085	852175	753278	690624	757680	824161	728367		-0.0464937	-0.22446	-0.349742	-0.216054	-0.0947174	-0.272977		-0.349742
sp|P25098|ARBK1_HUMAN	ADRBK1	Beta-adrenergic receptor kinase 1 OS=Homo sapiens GN=ADRBK1 PE=1 SV=2	53.71	0	3	sp|P25098|ARBK1_HUMAN	586291	250776	400439	372934	511750	579774	386095		-1.22522	-0.550035	-0.652697	-0.196176	-0.0161264	-0.60266		-1.22522
sp|P49407|ARRB1_HUMAN	ARRB1	Beta-arrestin-1 OS=Homo sapiens GN=ARRB1 PE=1 SV=2	47.78	0	3	sp|P49407|ARRB1_HUMAN	721334	644989	504258	489889	448894	525458	491494		-0.161392	-0.516504	-0.558213	-0.684293	-0.45709	-0.553494		-0.684293
sp|P32121|ARRB2_HUMAN	ARRB2	Beta-arrestin-2 OS=Homo sapiens GN=ARRB2 PE=1 SV=2	64.58	0	3	sp|P32121|ARRB2_HUMAN	1.11663e+06	1.0316e+06	768493	776306	847945	766901	779409		-0.114277	-0.539052	-0.524458	-0.397113	-0.542043	-0.518704		-0.542043
sp|P07814|SYEP_HUMAN	EPRS	Bifunctional glutamate/proline--tRNA ligase OS=Homo sapiens GN=EPRS PE=1 SV=5	269.09	0	16	sp|P07814|SYEP_HUMAN	6.10695e+06	7.99982e+06	7.77372e+06	4.66258e+06	5.0408e+06	7.21002e+06	5.44339e+06		0.389517	0.348154	-0.389323	-0.276798	0.239551	-0.165947		-0.77884
sp|P31939|PUR9_HUMAN	ATIC	Bifunctional purine biosynthesis protein PURH OS=Homo sapiens GN=ATIC PE=1 SV=3	93.22	0	6	sp|P31939|PUR9_HUMAN	2.52289e+06	1.62843e+06	1.41329e+06	1.37903e+06	2.36368e+06	2.38313e+06	1.89777e+06		-0.631597	-0.836023	-0.871422	-0.0940401	-0.0822164	-0.410768		-0.871422
sp|Q8NFC6|BD1L1_HUMAN	BOD1L1	Biorientation of chromosomes in cell division protein 1-like 1 OS=Homo sapiens GN=BOD1L1 PE=1 SV=2	145.36	0	6	sp|Q8NFC6|BD1L1_HUMAN;tr|H0Y9Y2|H0Y9Y2_HUMAN	351418	664619	468607	827418	501002	253647	685177		0.919337	0.415189	1.23543	0.511625	-0.470369	0.963286		-1.7058
sp|Q10589|BST2_HUMAN	BST2	Bone marrow stromal antigen 2 OS=Homo sapiens GN=BST2 PE=1 SV=1	65.51	0	3	sp|Q10589|BST2_HUMAN	5.984e+06	4.77775e+06	7.36311e+06	6.87325e+06	5.34061e+06	5.19514e+06	5.82703e+06		-0.32478	0.299205	0.199882	-0.164106	-0.203946	-0.0383489		-0.623984
sp|Q6PJG6|BRAT1_HUMAN	BRAT1	BRCA1-associated ATM activator 1 OS=Homo sapiens GN=BRAT1 PE=1 SV=2	141.72	0	5	sp|Q6PJG6|BRAT1_HUMAN	1.56264e+06	914371	1.56484e+06	1.16879e+06	1.68422e+06	2.18313e+06	1.57943e+06		-0.773138	0.00202543	-0.418978	0.108093	0.482408	0.0154172		-1.25555
sp|Q9Y6D6|BIG1_HUMAN	ARFGEF1	Brefeldin A-inhibited guanine nucleotide-exchange protein 1 OS=Homo sapiens GN=ARFGEF1 PE=1 SV=2	55.47	0	4	sp|Q9Y6D6|BIG1_HUMAN	315251	205471	316402	236757	255646	303946	188424		-0.617569	0.00525751	-0.413095	-0.302353	-0.0526883	-0.742522		-0.74778
sp|Q9Y6D5|BIG2_HUMAN	ARFGEF2	Brefeldin A-inhibited guanine nucleotide-exchange protein 2 OS=Homo sapiens GN=ARFGEF2 PE=1 SV=3	85.98	0	3	sp|Q9Y6D5|BIG2_HUMAN	244420	497439	552262	382770	392084	423746	320677		1.02516	1.17599	0.647116	0.6818	0.793836	0.391757		1.17599
sp|Q9NRL2|BAZ1A_HUMAN	BAZ1A	Bromodomain adjacent to zinc finger domain protein 1A OS=Homo sapiens GN=BAZ1A PE=1 SV=2	127.81	0	6	sp|Q9NRL2|BAZ1A_HUMAN	1.40168e+06	1.26239e+06	1.55673e+06	1.2189e+06	1.10382e+06	1.1615e+06	1.43965e+06		-0.150994	0.151362	-0.201574	-0.344648	-0.271164	0.0385601		-0.49601
tr|J3KPG5|J3KPG5_HUMAN	BAZ2A	Bromodomain adjacent to zinc finger domain protein 2A OS=Homo sapiens GN=BAZ2A PE=1 SV=1	109.77	0	5	tr|J3KPG5|J3KPG5_HUMAN	495777	581591	513565	459697	383275	376570	519465		0.230315	0.0508558	-0.109006	-0.37131	-0.396774	0.0673372		-0.627089
sp|Q15059|BRD3_HUMAN	BRD3	Bromodomain-containing protein 3 OS=Homo sapiens GN=BRD3 PE=1 SV=1	41.39	0	3	sp|Q15059|BRD3_HUMAN	239408	120074	533210	370378	330725	435656	382296		-0.995547	1.15523	0.629528	0.466159	0.86372	0.675219		-2.15078
sp|O60885|BRD4_HUMAN	BRD4	Bromodomain-containing protein 4 OS=Homo sapiens GN=BRD4 PE=1 SV=2	145.32	0	8	sp|O60885|BRD4_HUMAN;sp|Q15059|BRD3_HUMAN	2.47352e+06	1.79347e+06	3.20655e+06	2.87111e+06	2.59528e+06	2.45183e+06	3.31898e+06		-0.463816	0.374452	0.21504	0.0693201	-0.012709	0.424174		-0.88799
tr|J3QRS9|J3QRS9_HUMAN	ZNF207	BUB3-interacting and GLEBS motif-containing protein ZNF207 OS=Homo sapiens GN=ZNF207 PE=1 SV=1	43.67	0	3	tr|J3QRS9|J3QRS9_HUMAN	2.55443e+06	1.5519e+06	2.81749e+06	2.88537e+06	2.71742e+06	2.79199e+06	2.82942e+06		-0.718966	0.141408	0.175757	0.0892354	0.128293	0.147504		-0.894723
tr|F5H2F4|F5H2F4_HUMAN	MTHFD1	C-1-tetrahydrofolate synthase, cytoplasmic OS=Homo sapiens GN=MTHFD1 PE=1 SV=1	318.89	0	17	tr|F5H2F4|F5H2F4_HUMAN	1.16183e+07	9.06101e+06	8.00052e+06	7.48968e+06	9.91894e+06	1.14989e+07	7.98246e+06		-0.35865	-0.538228	-0.633418	-0.228135	-0.0148999	-0.541487		-0.633418
sp|O75844|FACE1_HUMAN	ZMPSTE24	CAAX prenyl protease 1 homolog OS=Homo sapiens GN=ZMPSTE24 PE=1 SV=2	62.16	0	3	sp|O75844|FACE1_HUMAN	864058	468841	477250	597976	894815	890255	630130		-0.882029	-0.856384	-0.53104	0.0504597	0.0430904	-0.45548		-0.932489
tr|F8VPD4|F8VPD4_HUMAN	CAD	CAD protein OS=Homo sapiens GN=CAD PE=1 SV=1	231.25	0	11	tr|F8VPD4|F8VPD4_HUMAN	6.31016e+06	4.97282e+06	5.2124e+06	4.38326e+06	5.096e+06	6.47328e+06	4.83621e+06		-0.343612	-0.275728	-0.525672	-0.308311	0.0368184	-0.3838		-0.562491
tr|J3QK89|J3QK89_HUMAN	CHERP	Calcium homeostasis endoplasmic reticulum protein OS=Homo sapiens GN=CHERP PE=1 SV=1	109.63	0	5	tr|J3QK89|J3QK89_HUMAN	737804	835577	3.51623e+06	2.29702e+06	2.26626e+06	2.39504e+06	2.60265e+06		0.179535	2.25272	1.63845	1.619	1.69874	1.81867		2.25272
sp|O75746|CMC1_HUMAN	SLC25A12	Calcium-binding mitochondrial carrier protein Aralar1 OS=Homo sapiens GN=SLC25A12 PE=1 SV=2	76.94	0	4	sp|O75746|CMC1_HUMAN	524117	520340	636361	636486	653664	631411	619638		-0.0104358	0.279956	0.280239	0.318658	0.26869	0.241535		-0.329094
sp|Q9Y2V2|CHSP1_HUMAN	CARHSP1	Calcium-regulated heat stable protein 1 OS=Homo sapiens GN=CARHSP1 PE=1 SV=2	55.52	0	3	sp|Q9Y2V2|CHSP1_HUMAN	966299	431556	606266	583218	809436	918690	578560		-1.16292	-0.672518	-0.728435	-0.255552	-0.0728912	-0.740004		-1.16292
tr|H0Y9V7|H0Y9V7_HUMAN	ATP2C1	Calcium-transporting ATPase type 2C member 1 (Fragment) OS=Homo sapiens GN=ATP2C1 PE=1 SV=1	60.86	0	3	tr|H0Y9V7|H0Y9V7_HUMAN	426076	446439	493576	443054	456417	524893	420719		0.0673521	0.212161	0.0563725	0.099241	0.300912	-0.0182528		-0.319165
sp|Q9HB71|CYBP_HUMAN	CACYBP	Calcyclin-binding protein OS=Homo sapiens GN=CACYBP PE=1 SV=2	51.89	0	4	sp|Q9HB71|CYBP_HUMAN	1.27677e+06	1.08112e+06	1.34077e+06	850726	1.09514e+06	1.31249e+06	1.09154e+06		-0.239983	0.0705599	-0.585737	-0.221393	0.0397984	-0.226134		-0.656297
sp|P27824|CALX_HUMAN	CANX	Calnexin OS=Homo sapiens GN=CANX PE=1 SV=2	1034.09	0	17	sp|P27824|CALX_HUMAN	1.81101e+08	1.19109e+08	1.30725e+08	1.33575e+08	1.15207e+08	9.40324e+07	1.47832e+08		-0.604509	-0.470257	-0.439146	-0.652562	-0.945562	-0.292833		-0.945562
sp|P27797|CALR_HUMAN	CALR	Calreticulin OS=Homo sapiens GN=CALR PE=1 SV=1	208.46	0	7	sp|P27797|CALR_HUMAN	1.38954e+07	1.38137e+07	1.40176e+07	1.71868e+07	1.4411e+07	1.26789e+07	1.87548e+07		-0.00850805	0.0126413	0.306702	0.0525704	-0.132177	0.432659		-0.564836
sp|P13861|KAP2_HUMAN	PRKAR2A	cAMP-dependent protein kinase type II-alpha regulatory subunit OS=Homo sapiens GN=PRKAR2A PE=1 SV=2	143.55	0	5	sp|P13861|KAP2_HUMAN;tr|H7C1L0|H7C1L0_HUMAN	1.26983e+06	1.48184e+06	1.24414e+06	846556	649103	1.03527e+06	1.34523e+06		0.222753	-0.0294917	-0.584961	-0.968119	-0.294626	0.083212		-1.19087
tr|B1AK87|B1AK87_HUMAN	CAPZB	Capping protein (Actin filament) muscle Z-line, beta, isoform CRA_a OS=Homo sapiens GN=CAPZB PE=1 SV=1	91.93	0	4	tr|B1AK87|B1AK87_HUMAN	1.1653e+06	849290	1.27038e+06	1.06322e+06	1.11318e+06	1.25833e+06	1.33224e+06		-0.456368	0.124558	-0.132252	-0.0660168	0.110812	0.193157		-0.649525
tr|G3V153|G3V153_HUMAN	CAPRIN1	Caprin-1 OS=Homo sapiens GN=CAPRIN1 PE=1 SV=1	68.03	0	3	tr|G3V153|G3V153_HUMAN	1.69831e+06	3.09778e+06	2.21783e+06	2.01447e+06	2.06053e+06	1.74263e+06	2.43085e+06		0.867135	0.385053	0.2463	0.27892	0.0371716	0.517364		0.867135
sp|O75976|CBPD_HUMAN	CPD	Carboxypeptidase D OS=Homo sapiens GN=CPD PE=1 SV=2	107.78	0	4	sp|O75976|CBPD_HUMAN	1.40332e+06	2.13959e+06	1.59124e+06	1.81567e+06	1.30591e+06	1.09277e+06	1.40951e+06		0.608491	0.181302	0.371655	-0.103787	-0.360859	0.00634432		-0.96935
sp|P50416|CPT1A_HUMAN	CPT1A	Carnitine O-palmitoyltransferase 1, liver isoform OS=Homo sapiens GN=CPT1A PE=1 SV=2	185.23	0	5	sp|P50416|CPT1A_HUMAN	4.38621e+06	4.28269e+06	4.03162e+06	4.83009e+06	4.4196e+06	3.95346e+06	4.36219e+06		-0.0344577	-0.121614	0.139074	0.0109416	-0.149859	-0.00792124		-0.288933
tr|H0YBN6|H0YBN6_HUMAN	CSNK1G3	Casein kinase I isoform gamma-3 (Fragment) OS=Homo sapiens GN=CSNK1G3 PE=1 SV=1	103.31	0	3	tr|H0YBN6|H0YBN6_HUMAN	1.99243e+06	2.97655e+06	2.4225e+06	3.04716e+06	2.53048e+06	2.31394e+06	2.66847e+06		0.579111	0.28197	0.612938	0.34488	0.215824	0.421482		0.612938
sp|P04040|CATA_HUMAN	CAT	Catalase OS=Homo sapiens GN=CAT PE=1 SV=3	272.23	0	9	sp|P04040|CATA_HUMAN	1.08725e+07	2.45381e+07	1.27281e+07	1.46878e+07	9.80258e+06	1.01603e+07	1.40605e+07		1.17434	0.227333	0.433936	-0.149451	-0.0977423	0.370959		-1.32379
sp|P07339|CATD_HUMAN	CTSD	Cathepsin D OS=Homo sapiens GN=CTSD PE=1 SV=1	129.99	0	6	sp|P07339|CATD_HUMAN	3.87607e+06	5.19788e+06	4.36868e+06	4.35242e+06	3.64054e+06	3.39939e+06	4.5942e+06		0.423329	0.172602	0.167221	-0.0904439	-0.18932	0.245218		-0.612649
sp|P08311|CATG_HUMAN	CTSG	Cathepsin G OS=Homo sapiens GN=CTSG PE=1 SV=2	602.28	0	8	sp|P08311|CATG_HUMAN	1.02809e+08	9.92072e+07	9.39906e+07	1.10006e+08	1.02785e+08	8.34992e+07	100342245		-0.0514496	-0.129378	0.097619	-0.000336182	-0.300131	-0.0350369		-0.39775
sp|Q9UBR2|CATZ_HUMAN	CTSZ	Cathepsin Z OS=Homo sapiens GN=CTSZ PE=1 SV=1	62.75	0	3	sp|Q9UBR2|CATZ_HUMAN	2.04584e+06	4.18505e+06	2.61573e+06	3.77731e+06	2.17111e+06	1.87643e+06	3.7451e+06		1.03255	0.354523	0.884665	0.085737	-0.124703	0.872312		-1.15725
sp|P20645|MPRD_HUMAN	M6PR	Cation-dependent mannose-6-phosphate receptor OS=Homo sapiens GN=M6PR PE=1 SV=1	401.7	0	5	sp|P20645|MPRD_HUMAN	3.13132e+07	2.68066e+07	3.21829e+07	3.38117e+07	3.19525e+07	2.84217e+07	3.70982e+07		-0.224186	0.0395214	0.110751	0.0291571	-0.13978	0.244575		-0.468761
sp|P11717|MPRI_HUMAN	IGF2R	Cation-independent mannose-6-phosphate receptor OS=Homo sapiens GN=IGF2R PE=1 SV=3	1274.77	0	25	sp|P11717|MPRI_HUMAN	4.1542e+07	3.79336e+07	3.56262e+07	4.0857e+07	3.93813e+07	3.24097e+07	4.0803e+07		-0.131092	-0.221633	-0.0239878	-0.0770573	-0.358142	-0.025895		-0.358142
tr|A0A087X1N2|A0A087X1N2_HUMAN	CEBPZ	CCAAT/enhancer-binding protein zeta OS=Homo sapiens GN=CEBPZ PE=1 SV=1	96.71	0	6	tr|A0A087X1N2|A0A087X1N2_HUMAN	2.0511e+06	1.40711e+06	2.2136e+06	1.58307e+06	1.71835e+06	1.74846e+06	1.99943e+06		-0.543659	0.109999	-0.373668	-0.255371	-0.230314	-0.0368059		-0.653659
sp|A5YKK6|CNOT1_HUMAN	CNOT1	CCR4-NOT transcription complex subunit 1 OS=Homo sapiens GN=CNOT1 PE=1 SV=2	86.23	0	8	sp|A5YKK6|CNOT1_HUMAN	2.71691e+06	3.01862e+06	2.81747e+06	2.79737e+06	3.11429e+06	3.31399e+06	3.15861e+06		0.151925	0.0524375	0.0421049	0.196938	0.286602	0.217323		0.286602
sp|P16070|CD44_HUMAN	CD44	CD44 antigen OS=Homo sapiens GN=CD44 PE=1 SV=3	783.89	0	9	sp|P16070|CD44_HUMAN	5.83385e+07	9.37475e+07	7.60239e+07	8.39778e+07	7.67324e+07	5.95526e+07	8.94224e+07		0.684333	0.382005	0.52556	0.395389	0.029717	0.616189		0.684333
sp|P48960|CD97_HUMAN	CD97	CD97 antigen OS=Homo sapiens GN=CD97 PE=1 SV=4	127.06	0	4	sp|P48960|CD97_HUMAN	1.98742e+06	2.28059e+06	2.54651e+06	2.7333e+06	2.20779e+06	2.52298e+06	2.51708e+06		0.198512	0.357629	0.45975	0.151708	0.344237	0.340858		0.45975
sp|Q8N163|CCAR2_HUMAN	CCAR2	Cell cycle and apoptosis regulator protein 2 OS=Homo sapiens GN=CCAR2 PE=1 SV=2	144.37	0	6	sp|Q8N163|CCAR2_HUMAN	2.12213e+06	1.6754e+06	2.19024e+06	1.54132e+06	1.90539e+06	2.5075e+06	1.87798e+06		-0.341003	0.0455751	-0.461345	-0.155424	0.240737	-0.176333		-0.702082
sp|Q69YH5|CDCA2_HUMAN	CDCA2	Cell division cycle-associated protein 2 OS=Homo sapiens GN=CDCA2 PE=1 SV=2	64.71	0	4	sp|Q69YH5|CDCA2_HUMAN	226106	140298	223769	226474	196545	184270	188923		-0.688508	-0.0149917	0.00234434	-0.202143	-0.29518	-0.259202		-0.690852
sp|O43264|ZW10_HUMAN	ZW10	Centromere/kinetochore protein zw10 homolog OS=Homo sapiens GN=ZW10 PE=1 SV=3	27.62	0.0016835	3	sp|O43264|ZW10_HUMAN	504218	716782	564676	436608	499306	569566	516453		0.507488	0.163376	-0.207709	-0.0141219	0.175816	0.0345906		-0.715197
tr|H0Y2M6|H0Y2M6_HUMAN	CLCN7	Chloride channel 7, isoform CRA_c OS=Homo sapiens GN=CLCN7 PE=1 SV=1	104.77	0	5	tr|H0Y2M6|H0Y2M6_HUMAN	1.17729e+06	1.05812e+06	1.29514e+06	1.34747e+06	1.25873e+06	1.15249e+06	1.43252e+06		-0.153968	0.137638	0.194783	0.096505	-0.0307141	0.283087		-0.437055
sp|Q96S66|CLCC1_HUMAN	CLCC1	Chloride channel CLIC-like protein 1 OS=Homo sapiens GN=CLCC1 PE=1 SV=1	185.43	0	6	sp|Q96S66|CLCC1_HUMAN	3.16699e+06	3.56204e+06	2.84509e+06	3.25811e+06	2.5197e+06	1.95343e+06	2.90791e+06		0.169589	-0.154638	0.0409197	-0.329862	-0.697106	-0.123133		-0.866695
sp|O00299|CLIC1_HUMAN	CLIC1	Chloride intracellular channel protein 1 OS=Homo sapiens GN=CLIC1 PE=1 SV=4	96.42	0	4	sp|O00299|CLIC1_HUMAN	3.57841e+06	3.28101e+06	2.13732e+06	1.80086e+06	1.79137e+06	2.29028e+06	1.83509e+06		-0.125178	-0.74352	-0.990637	-0.998257	-0.643799	-0.963466		-0.998257
sp|Q8WWI5|CTL1_HUMAN	SLC44A1	Choline transporter-like protein 1 OS=Homo sapiens GN=SLC44A1 PE=1 SV=1	217.49	0	4	sp|Q8WWI5|CTL1_HUMAN	8.55642e+06	9.33424e+06	8.68507e+06	1.00058e+07	8.54815e+06	8.53365e+06	9.35565e+06		0.125525	0.0215292	0.225763	-0.0013955	-0.00384436	0.12883		-0.229607
sp|Q13111|CAF1A_HUMAN	CHAF1A	Chromatin assembly factor 1 subunit A OS=Homo sapiens GN=CHAF1A PE=1 SV=2	65.66	0	6	sp|Q13111|CAF1A_HUMAN	1.55218e+06	1.24179e+06	1.54291e+06	1.3878e+06	1.25736e+06	1.39176e+06	1.44337e+06		-0.321874	-0.00864504	-0.161492	-0.303901	-0.15738	-0.104857		-0.321874
sp|Q13185|CBX3_HUMAN	CBX3	Chromobox protein homolog 3 OS=Homo sapiens GN=CBX3 PE=1 SV=4	183.75	0	4	sp|P83916|CBX1_HUMAN;sp|Q13185|CBX3_HUMAN	5.55535e+06	5.71026e+06	5.64886e+06	5.79306e+06	6.22749e+06	6.19375e+06	5.43798e+06		0.0396803	0.0240818	0.060449	0.164775	0.156936	-0.0308057		-0.19558
tr|A0A0A0MSH9|A0A0A0MSH9_HUMAN	CHD1L	Chromodomain-helicase-DNA-binding protein 1-like OS=Homo sapiens GN=CHD1L PE=1 SV=1	51.78	0	4	tr|A0A0A0MSH9|A0A0A0MSH9_HUMAN	271284	265914	304549	272379	265843	317403	276188		-0.0288447	0.166868	0.00581202	-0.0292299	0.226511	0.0258433		-0.25574
sp|Q12873|CHD3_HUMAN	CHD3	Chromodomain-helicase-DNA-binding protein 3 OS=Homo sapiens GN=CHD3 PE=1 SV=3	87.96	0	8	sp|Q12873|CHD3_HUMAN	2.34299e+06	2.06567e+06	1.98172e+06	1.70898e+06	1.73031e+06	1.81611e+06	2.07368e+06		-0.181742	-0.241595	-0.455218	-0.437324	-0.367503	-0.176157		-0.455218
tr|A0A0C4DGG9|A0A0C4DGG9_HUMAN	CHD4	Chromodomain-helicase-DNA-binding protein 4 OS=Homo sapiens GN=CHD4 PE=1 SV=1	459.68	0	17	tr|A0A0C4DGG9|A0A0C4DGG9_HUMAN	1.65557e+07	1.2929e+07	1.7137e+07	1.51092e+07	1.51146e+07	1.53519e+07	1.59434e+07		-0.356712	0.0497936	-0.131892	-0.131384	-0.108906	-0.0543607		-0.406506
sp|Q8TD26|CHD6_HUMAN	CHD6	Chromodomain-helicase-DNA-binding protein 6 OS=Homo sapiens GN=CHD6 PE=1 SV=4	48.63	0	4	sp|Q8TD26|CHD6_HUMAN	161145	212856	215646	174290	175256	170529	243286		0.401516	0.420304	0.113132	0.121101	0.0816546	0.594291		0.594291
tr|H0Y861|H0Y861_HUMAN	TMEM222	Chromosome 1 open reading frame 160, isoform CRA_e OS=Homo sapiens GN=TMEM222 PE=1 SV=2	163.53	0	3	tr|H0Y861|H0Y861_HUMAN	3.5012e+06	2.26913e+06	698160	643974	3.598e+06	3.96322e+06	3.02929e+06		-0.625712	-2.32622	-2.44277	0.0393438	0.178822	-0.208871		-2.6216
sp|Q96JM3|CHAP1_HUMAN	CHAMP1	Chromosome alignment-maintaining phosphoprotein 1 OS=Homo sapiens GN=CHAMP1 PE=1 SV=2	277.74	0	10	sp|Q96JM3|CHAP1_HUMAN	4.41177e+06	4.07233e+06	5.36187e+06	5.7293e+06	4.78907e+06	4.39329e+06	5.77029e+06		-0.115502	0.281379	0.377001	0.118387	-0.00605585	0.387286		-0.502788
sp|O95239|KIF4A_HUMAN	KIF4A	Chromosome-associated kinesin KIF4A OS=Homo sapiens GN=KIF4A PE=1 SV=3	84.4	0	7	sp|O95239|KIF4A_HUMAN;sp|Q2VIQ3|KIF4B_HUMAN	976406	787435	899711	870852	812882	820117	899187		-0.31032	-0.118019	-0.165053	-0.264435	-0.25165	-0.118859		-0.31032
tr|H0Y5D5|H0Y5D5_HUMAN	CIZ1	Cip1-interacting zinc finger protein (Fragment) OS=Homo sapiens GN=CIZ1 PE=1 SV=1	75.14	0	5	tr|H0Y5D5|H0Y5D5_HUMAN	505699	685932	559963	505733	457436	472291	542066		0.439784	0.147052	9.47478e-05	-0.14471	-0.0986043	0.100189		-0.584494
tr|J3KPP4|J3KPP4_HUMAN	LUC7L3	Cisplatin resistance-associated overexpressed protein, isoform CRA_b OS=Homo sapiens GN=LUC7L3 PE=1 SV=1	112.07	0	3	tr|J3KPP4|J3KPP4_HUMAN	1.50282e+06	2.08952e+06	5.7627e+06	3.65559e+06	3.15981e+06	4.01443e+06	3.63032e+06		0.475496	1.93907	1.28243	1.07216	1.41752	1.27242		1.93907
tr|A0A0C4DGI3|A0A0C4DGI3_HUMAN	CS	Citrate synthase OS=Homo sapiens GN=CS PE=1 SV=1	64.83	0	3	tr|A0A0C4DGI3|A0A0C4DGI3_HUMAN	852614	490568	552493	568421	519779	554447	556129		-0.797439	-0.625936	-0.584932	-0.713993	-0.620842	-0.616471		-0.797439
tr|A0A087WVQ6|A0A087WVQ6_HUMAN	CLTC	Clathrin heavy chain OS=Homo sapiens GN=CLTC PE=1 SV=1	834.76	0	22	tr|A0A087WVQ6|A0A087WVQ6_HUMAN	2.78364e+07	2.12802e+07	2.54259e+07	2.08462e+07	2.4793e+07	2.80511e+07	2.32221e+07		-0.38746	-0.130676	-0.417187	-0.167043	0.0110835	-0.261478		-0.428271
tr|H0Y8T9|H0Y8T9_HUMAN	CLDND1	Claudin domain-containing protein 1 (Fragment) OS=Homo sapiens GN=CLDND1 PE=1 SV=1	61.6	0	3	tr|H0Y8T9|H0Y8T9_HUMAN	3.33641e+06	1.91404e+06	2.29481e+06	2.68825e+06	2.82839e+06	2.42985e+06	2.95833e+06		-0.801681	-0.539921	-0.311633	-0.238319	-0.457429	-0.173515		-0.801681
tr|G5E9W3|G5E9W3_HUMAN	CPSF3	Cleavage and polyadenylation specific factor 3, 73kDa, isoform CRA_b OS=Homo sapiens GN=CPSF3 PE=1 SV=1	35.04	0	3	tr|G5E9W3|G5E9W3_HUMAN	527914	272697	417005	294362	477815	675630	458972		-0.953006	-0.340239	-0.84271	-0.143849	0.35593	-0.201896		-1.30894
sp|Q16630|CPSF6_HUMAN	CPSF6	Cleavage and polyadenylation specificity factor subunit 6 OS=Homo sapiens GN=CPSF6 PE=1 SV=2	130.23	0	3	sp|Q16630|CPSF6_HUMAN	2.18743e+06	1.24659e+06	5.2564e+06	3.93015e+06	4.0696e+06	4.14732e+06	5.73479e+06		-0.811247	1.26484	0.845347	0.89565	0.922942	1.3905		-2.20175
sp|O96005|CLPT1_HUMAN	CLPTM1	Cleft lip and palate transmembrane protein 1 OS=Homo sapiens GN=CLPTM1 PE=1 SV=1	71.08	0	4	sp|O96005|CLPT1_HUMAN	1.78619e+06	2.18833e+06	2.16279e+06	2.47261e+06	1.72488e+06	1.92169e+06	2.17857e+06		0.292942	0.276009	0.469149	-0.0503913	0.105492	0.286497		-0.519541
tr|H0Y5T1|H0Y5T1_HUMAN	CLASP1	CLIP-associating protein 1 (Fragment) OS=Homo sapiens GN=CLASP1 PE=1 SV=2	40.45	0	3	tr|H0Y5T1|H0Y5T1_HUMAN	379843	435792	374066	322795	285091	311175	299159		0.198236	-0.0221092	-0.234783	-0.413981	-0.287678	-0.344489		-0.612217
tr|E3W994|E3W994_HUMAN	CLASP2	CLIP-associating protein 2 OS=Homo sapiens GN=CLASP2 PE=1 SV=2	133.04	0	4	tr|E3W994|E3W994_HUMAN	803254	857506	1.27464e+06	721161	769405	818846	825748		0.0942901	0.666159	-0.155534	-0.062113	0.0277349	0.0398448		-0.821693
tr|I3L2B0|I3L2B0_HUMAN	CLUH	Clustered mitochondria protein homolog (Fragment) OS=Homo sapiens GN=CLUH PE=1 SV=2	159.1	0	7	sp|O75153|CLU_HUMAN;tr|I3L2B0|I3L2B0_HUMAN	2.57433e+06	2.81471e+06	2.3804e+06	2.10881e+06	2.03218e+06	2.26905e+06	2.36446e+06		0.128791	-0.112992	-0.287768	-0.341167	-0.182108	-0.122685		-0.469958
sp|Q7Z401|MYCPP_HUMAN	DENND4A	C-myc promoter-binding protein OS=Homo sapiens GN=DENND4A PE=1 SV=2	34.16	0.000622665	3	sp|Q7Z401|MYCPP_HUMAN	138452	148509	162387	144974	156688	186811	155336		0.101161	0.230051	0.0664063	0.178504	0.432191	0.166006		0.432191
sp|P53621|COPA_HUMAN	COPA	Coatomer subunit alpha OS=Homo sapiens GN=COPA PE=1 SV=2	332	0	11	sp|P53621|COPA_HUMAN	5.79648e+06	5.74021e+06	5.6438e+06	5.27715e+06	5.35113e+06	5.93812e+06	5.25516e+06		-0.0140744	-0.0385116	-0.135419	-0.115333	0.0348288	-0.141442		-0.176271
sp|P53618|COPB_HUMAN	COPB1	Coatomer subunit beta OS=Homo sapiens GN=COPB1 PE=1 SV=3	84.57	0	3	sp|P53618|COPB_HUMAN	1.46118e+06	1.54432e+06	1.49679e+06	1.38522e+06	1.48263e+06	1.61757e+06	1.42078e+06		0.079837	0.0347418	-0.0770148	0.021032	0.146696	-0.0404511		-0.223711
sp|P35606|COPB2_HUMAN	COPB2	Coatomer subunit beta' OS=Homo sapiens GN=COPB2 PE=1 SV=2	103.72	0	6	sp|P35606|COPB2_HUMAN	2.00369e+06	1.9259e+06	2.07411e+06	1.77662e+06	1.72766e+06	2.0603e+06	1.85127e+06		-0.0571248	0.049832	-0.173526	-0.213843	0.040198	-0.114143		-0.263675
sp|Q9Y678|COPG1_HUMAN	COPG1	Coatomer subunit gamma-1 OS=Homo sapiens GN=COPG1 PE=1 SV=1	411.14	0	10	sp|Q9Y678|COPG1_HUMAN	8.32518e+06	5.90753e+06	7.0383e+06	6.65631e+06	7.60535e+06	8.75476e+06	7.53581e+06		-0.494925	-0.242254	-0.322757	-0.130466	0.0725872	-0.143718		-0.567512
tr|G3V1A4|G3V1A4_HUMAN	CFL1	Cofilin 1 (Non-muscle), isoform CRA_a OS=Homo sapiens GN=CFL1 PE=1 SV=1	72.12	0	4	tr|G3V1A4|G3V1A4_HUMAN	9.24955e+06	8.23376e+06	7.03729e+06	8.08939e+06	9.39793e+06	9.29498e+06	7.82378e+06		-0.167831	-0.394362	-0.193352	0.0229602	0.00706904	-0.241517		-0.417322
sp|Q16204|CCDC6_HUMAN	CCDC6	Coiled-coil domain-containing protein 6 OS=Homo sapiens GN=CCDC6 PE=1 SV=2	42.47	0	3	sp|Q16204|CCDC6_HUMAN	152194	36995.5	120389	102632	122498	113203	111040		-2.04049	-0.338206	-0.568429	-0.313149	-0.427002	-0.454838		-2.04049
sp|Q9H6F5|CCD86_HUMAN	CCDC86	Coiled-coil domain-containing protein 86 OS=Homo sapiens GN=CCDC86 PE=1 SV=1	55.1	0	3	sp|Q9H6F5|CCD86_HUMAN	957055	859521	1.11443e+06	900310	772587	703964	966441		-0.155069	0.219633	-0.0881803	-0.308904	-0.4431	0.0140788		-0.662733
sp|P38432|COIL_HUMAN	COIL	Coilin OS=Homo sapiens GN=COIL PE=1 SV=1	53.13	0	3	sp|P38432|COIL_HUMAN	732844	923996	874546	693982	585957	572570	796952		0.33438	0.255028	-0.0786085	-0.322711	-0.356055	0.120986		-0.690435
sp|O75534|CSDE1_HUMAN	CSDE1	Cold shock domain-containing protein E1 OS=Homo sapiens GN=CSDE1 PE=1 SV=2	59.12	0	4	sp|O75534|CSDE1_HUMAN	1.48205e+06	1.05641e+06	1.22925e+06	957312	1.07064e+06	1.25764e+06	1.07406e+06		-0.488433	-0.269819	-0.630534	-0.469127	-0.23688	-0.464519		-0.630534
sp|Q07021|C1QBP_HUMAN	C1QBP	Complement component 1 Q subcomponent-binding protein, mitochondrial OS=Homo sapiens GN=C1QBP PE=1 SV=1	97.35	0	4	sp|Q07021|C1QBP_HUMAN	2.06128e+06	1.70903e+06	1.7384e+06	2.12732e+06	1.96989e+06	2.12375e+06	2.06072e+06		-0.270367	-0.245777	0.0454959	-0.0654251	0.0430751	-0.000389565		-0.315862
sp|Q9NPY3|C1QR1_HUMAN	CD93	Complement component C1q receptor OS=Homo sapiens GN=CD93 PE=1 SV=3	122.23	0	6	sp|Q9NPY3|C1QR1_HUMAN	8.65417e+06	5.93768e+06	7.15135e+06	7.1817e+06	6.14291e+06	4.90791e+06	6.10355e+06		-0.543496	-0.275181	-0.26907	-0.494473	-0.818287	-0.503746		-0.818287
sp|Q15021|CND1_HUMAN	NCAPD2	Condensin complex subunit 1 OS=Homo sapiens GN=NCAPD2 PE=1 SV=3	214.44	0	9	sp|Q15021|CND1_HUMAN	2.09551e+06	1.15637e+06	1.47991e+06	1.48301e+06	1.68697e+06	1.92999e+06	1.13578e+06		-0.857694	-0.501796	-0.498774	-0.312868	-0.11871	-0.883622		-0.883622
tr|E9PHA2|E9PHA2_HUMAN	NCAPH	Condensin complex subunit 2 OS=Homo sapiens GN=NCAPH PE=1 SV=1	153.7	0	8	tr|E9PHA2|E9PHA2_HUMAN	2.82962e+06	3.65991e+06	3.53636e+06	3.26717e+06	3.40521e+06	3.59675e+06	3.16909e+06		0.3712	0.321655	0.207431	0.267136	0.346085	0.163459		0.3712
sp|Q9BPX3|CND3_HUMAN	NCAPG	Condensin complex subunit 3 OS=Homo sapiens GN=NCAPG PE=1 SV=1	78.83	0	5	sp|Q9BPX3|CND3_HUMAN	1.94825e+06	1.68425e+06	1.69091e+06	1.62429e+06	1.70263e+06	1.71382e+06	1.65194e+06		-0.210073	-0.204377	-0.26237	-0.194408	-0.184965	-0.238013		-0.26237
sp|P42695|CNDD3_HUMAN	NCAPD3	Condensin-2 complex subunit D3 OS=Homo sapiens GN=NCAPD3 PE=1 SV=2	97.41	0	7	sp|P42695|CNDD3_HUMAN	1.28216e+06	1.2564e+06	1.36873e+06	1.37819e+06	1.38535e+06	1.46672e+06	1.50277e+06		-0.0292835	0.0942535	0.104196	0.111669	0.194009	0.229045		-0.258328
tr|F5GY05|F5GY05_HUMAN	FAM120B	Constitutive coactivator of peroxisome proliferator-activated receptor gamma OS=Homo sapiens GN=FAM120B PE=1 SV=1	54.56	0	3	tr|F5GY05|F5GY05_HUMAN	787859	1.14603e+06	1.06742e+06	861113	892575	1.0173e+06	942865		0.540632	0.438114	0.128264	0.180035	0.368741	0.259113		0.540632
sp|Q9NZB2|F120A_HUMAN	FAM120A	Constitutive coactivator of PPAR-gamma-like protein 1 OS=Homo sapiens GN=FAM120A PE=1 SV=2	41.02	0	3	sp|Q9NZB2|F120A_HUMAN	938411	1.00775e+06	823590	661269	762075	856980	820050		0.102842	-0.188295	-0.504982	-0.300287	-0.130958	-0.194508		-0.607824
sp|Q99829|CPNE1_HUMAN	CPNE1	Copine-1 OS=Homo sapiens GN=CPNE1 PE=1 SV=1	81.33	0	4	sp|Q99829|CPNE1_HUMAN	3.41019e+06	2.1256e+06	2.2938e+06	2.12929e+06	2.42305e+06	2.93998e+06	1.88649e+06		-0.68198	-0.572116	-0.679484	-0.49303	-0.214049	-0.854145		-0.854145
tr|B4E3S0|B4E3S0_HUMAN	CORO1C	Coronin OS=Homo sapiens GN=CORO1C PE=1 SV=1	135.34	0	4	tr|B4E3S0|B4E3S0_HUMAN	2.41535e+06	2.11294e+06	2.29094e+06	2.44914e+06	2.37199e+06	2.09465e+06	2.32249e+06		-0.192978	-0.0762916	0.0200421	-0.0261365	-0.205522	-0.0565607		-0.225564
tr|A0A0A6YYL4|A0A0A6YYL4_HUMAN	CORO7-PAM16	Coronin OS=Homo sapiens GN=CORO7-PAM16 PE=1 SV=1	298.08	0	6	tr|A0A0A6YYL4|A0A0A6YYL4_HUMAN	3.05257e+06	968531	1.28238e+06	1.3199e+06	2.48195e+06	3.06204e+06	2.07917e+06		-1.65615	-1.2512	-1.2096	-0.298549	0.00446679	-0.554016		-1.66062
sp|P31146|COR1A_HUMAN	CORO1A	Coronin-1A OS=Homo sapiens GN=CORO1A PE=1 SV=4	324.99	0	13	sp|P31146|COR1A_HUMAN	2.99127e+07	3.59512e+07	2.61507e+07	2.85079e+07	2.6956e+07	3.07656e+07	3.00505e+07		0.265283	-0.193909	-0.0693928	-0.15015	0.0405602	0.00663129		-0.459192
tr|Q5JY65|Q5JY65_HUMAN	CRNKL1	Crooked neck-like protein 1 OS=Homo sapiens GN=CRNKL1 PE=1 SV=1	38.01	0	3	tr|Q5JY65|Q5JY65_HUMAN	769237	616934	585680	472493	672006	826498	573253		-0.318312	-0.393315	-0.703135	-0.194953	0.103584	-0.424254		-0.806719
sp|Q9UBG0|MRC2_HUMAN	MRC2	C-type mannose receptor 2 OS=Homo sapiens GN=MRC2 PE=1 SV=2	149.18	0	5	sp|Q9UBG0|MRC2_HUMAN	814764	1.14176e+06	1.0232e+06	834709	733701	570668	755982		0.486806	0.328638	0.0348906	-0.15119	-0.513731	-0.108031		-1.00054
sp|Q9P0U4|CXXC1_HUMAN	CXXC1	CXXC-type zinc finger protein 1 OS=Homo sapiens GN=CXXC1 PE=1 SV=2	141.93	0	5	sp|Q9P0U4|CXXC1_HUMAN	1.81306e+06	2.494e+06	2.37216e+06	1.61104e+06	1.12647e+06	1.37665e+06	1.68097e+06		0.460036	0.387776	-0.170432	-0.686613	-0.397258	-0.109131		-1.14665
sp|Q00534|CDK6_HUMAN	CDK6	Cyclin-dependent kinase 6 OS=Homo sapiens GN=CDK6 PE=1 SV=1	95	0	3	sp|Q00534|CDK6_HUMAN	1.59181e+06	1.00525e+06	1.10398e+06	1.01852e+06	1.27468e+06	1.46443e+06	1.06217e+06		-0.663107	-0.527951	-0.644192	-0.320526	-0.120328	-0.583647		-0.663107
sp|O14976|GAK_HUMAN	GAK	Cyclin-G-associated kinase OS=Homo sapiens GN=GAK PE=1 SV=2	45.17	0	5	sp|O14976|GAK_HUMAN	1.16792e+06	1.18268e+06	1.22792e+06	1.07433e+06	1.09502e+06	1.27426e+06	1.27967e+06		0.018119	0.0722741	-0.120504	-0.0929834	0.125716	0.131828		-0.252331
tr|E9PP21|E9PP21_HUMAN	CSRP1	Cysteine and glycine-rich protein 1 OS=Homo sapiens GN=CSRP1 PE=1 SV=1	166.54	0	4	tr|E9PP21|E9PP21_HUMAN	1.14885e+07	1.11224e+07	8.2808e+06	9.20896e+06	9.21876e+06	8.09169e+06	1.26004e+07		-0.0467215	-0.472345	-0.319078	-0.317543	-0.505674	0.133277		-0.638951
sp|Q9UHD1|CHRD1_HUMAN	CHORDC1	Cysteine and histidine-rich domain-containing protein 1 OS=Homo sapiens GN=CHORDC1 PE=1 SV=2	34.39	0.00062461	3	sp|Q9UHD1|CHRD1_HUMAN	636776	65334.5	391464	251766	442765	665865	504273		-3.28487	-0.701909	-1.33871	-0.524246	0.0644419	-0.336583		-3.34931
sp|Q53TN4|CYBR1_HUMAN	CYBRD1	Cytochrome b reductase 1 OS=Homo sapiens GN=CYBRD1 PE=1 SV=1	175.19	0	3	sp|Q53TN4|CYBR1_HUMAN	3.36655e+06	3.35924e+06	3.11234e+06	3.51015e+06	2.92899e+06	2.50171e+06	3.26606e+06		-0.00313469	-0.113272	0.0602636	-0.200866	-0.428355	-0.0437207		-0.488619
tr|H3BRG4|H3BRG4_HUMAN	UQCRC2	Cytochrome b-c1 complex subunit 2, mitochondrial OS=Homo sapiens GN=UQCRC2 PE=1 SV=1	129.61	0	3	tr|H3BRG4|H3BRG4_HUMAN	807929	269598	618541	682521	634576	555215	654552		-1.58342	-0.38536	-0.243355	-0.348436	-0.541183	-0.303721		-1.58342
tr|C9JFR7|C9JFR7_HUMAN	CYCS	Cytochrome c (Fragment) OS=Homo sapiens GN=CYCS PE=1 SV=1	152.18	0	5	tr|C9JFR7|C9JFR7_HUMAN	1.03918e+07	8.01511e+06	7.66264e+06	1.1702e+07	8.97637e+06	8.19348e+06	1.11306e+07		-0.374649	-0.43953	0.171318	-0.211239	-0.342894	0.0990832		-0.610848
sp|P00403|COX2_HUMAN	MT-CO2	Cytochrome c oxidase subunit 2 OS=Homo sapiens GN=MT-CO2 PE=1 SV=1	66.35	0	3	sp|P00403|COX2_HUMAN	2.18964e+06	2.30533e+06	1.96785e+06	2.30131e+06	2.00964e+06	1.84104e+06	2.00313e+06		0.0742735	-0.154076	0.0717566	-0.123758	-0.250178	-0.128438		-0.324452
sp|P10606|COX5B_HUMAN	COX5B	Cytochrome c oxidase subunit 5B, mitochondrial OS=Homo sapiens GN=COX5B PE=1 SV=2	162.62	0	8	sp|P10606|COX5B_HUMAN	1.0487e+07	1.35643e+07	1.20388e+07	1.28861e+07	1.10151e+07	8.17727e+06	1.24234e+07		0.371215	0.199097	0.297218	0.0708788	-0.358909	0.24446		-0.730125
sp|P08574|CY1_HUMAN	CYC1	Cytochrome c1, heme protein, mitochondrial OS=Homo sapiens GN=CYC1 PE=1 SV=3	191.41	0	4	sp|P08574|CY1_HUMAN	1.07291e+07	9.41309e+06	1.11736e+07	1.37475e+07	1.46675e+07	1.39731e+07	1.58869e+07		-0.18879	0.0585594	0.357634	0.451093	0.381122	0.566308		-0.755098
sp|Q14204|DYHC1_HUMAN	DYNC1H1	Cytoplasmic dynein 1 heavy chain 1 OS=Homo sapiens GN=DYNC1H1 PE=1 SV=5	765.02	0	34	sp|Q14204|DYHC1_HUMAN	8.2091e+06	8.11163e+06	8.10444e+06	6.33106e+06	7.57845e+06	9.03983e+06	6.94833e+06		-0.0172315	-0.0185113	-0.374778	-0.115321	0.139071	-0.240558		-0.513849
sp|Q8WWK9|CKAP2_HUMAN	CKAP2	Cytoskeleton-associated protein 2 OS=Homo sapiens GN=CKAP2 PE=1 SV=1	26.83	0.00166574	4	sp|Q8WWK9|CKAP2_HUMAN	741851	518826	511559	483105	575178	557009	516360		-0.51588	-0.536229	-0.618794	-0.367122	-0.413429	-0.522753		-0.618794
sp|Q14008|CKAP5_HUMAN	CKAP5	Cytoskeleton-associated protein 5 OS=Homo sapiens GN=CKAP5 PE=1 SV=3	188.01	0	8	sp|Q14008|CKAP5_HUMAN	1.84684e+06	1.50507e+06	1.36427e+06	1.30588e+06	1.40722e+06	1.5306e+06	1.32619e+06		-0.295227	-0.436934	-0.500038	-0.392214	-0.270965	-0.477772		-0.500038
sp|O00154|BACH_HUMAN	ACOT7	Cytosolic acyl coenzyme A thioester hydrolase OS=Homo sapiens GN=ACOT7 PE=1 SV=3	157.36	0	6	sp|O00154|BACH_HUMAN	3.34641e+06	1.78742e+06	2.27068e+06	2.19422e+06	2.85517e+06	3.50608e+06	2.43366e+06		-0.904738	-0.559492	-0.608911	-0.229038	0.0672443	-0.45949		-0.971983
sp|O43175|SERA_HUMAN	PHGDH	D-3-phosphoglycerate dehydrogenase OS=Homo sapiens GN=PHGDH PE=1 SV=4	351.52	0	8	sp|O43175|SERA_HUMAN	1.88863e+07	1.59885e+07	1.45377e+07	1.40482e+07	1.64633e+07	1.75338e+07	1.3728e+07		-0.240309	-0.377543	-0.426952	-0.198083	-0.107201	-0.460224		-0.460224
tr|A0A087WT20|A0A087WT20_HUMAN	DCAF13	DDB1- and CUL4-associated factor 13 OS=Homo sapiens GN=DCAF13 PE=1 SV=1	25.7	0.00217984	3	tr|A0A087WT20|A0A087WT20_HUMAN	1.34818e+06	1.49021e+06	1.40224e+06	1.27052e+06	824017	754969	1.08834e+06		0.144498	0.0567173	-0.0855983	-0.710269	-0.836525	-0.30889		-0.981023
sp|Q9BTC0|DIDO1_HUMAN	DIDO1	Death-inducer obliterator 1 OS=Homo sapiens GN=DIDO1 PE=1 SV=5	37.65	0	4	sp|Q9BTC0|DIDO1_HUMAN	364460	610749	616753	575778	442835	395163	616090		0.744818	0.75893	0.659749	0.281008	0.116686	0.75738		0.75893
sp|Q96BY6|DOC10_HUMAN	DOCK10	Dedicator of cytokinesis protein 10 OS=Homo sapiens GN=DOCK10 PE=1 SV=3	38.7	0	3	sp|Q96BY6|DOC10_HUMAN	165125	201561	179993	164969	142573	164237	209665		0.287655	0.12438	-0.0013668	-0.211861	-0.00777805	0.344525		-0.556386
sp|Q5JSL3|DOC11_HUMAN	DOCK11	Dedicator of cytokinesis protein 11 OS=Homo sapiens GN=DOCK11 PE=1 SV=2	79.7	0	6	sp|Q5JSL3|DOC11_HUMAN	494140	533225	556595	411613	345988	394957	408711		0.109824	0.171707	-0.263633	-0.514198	-0.323226	-0.27384		-0.685905
sp|Q92608|DOCK2_HUMAN	DOCK2	Dedicator of cytokinesis protein 2 OS=Homo sapiens GN=DOCK2 PE=1 SV=2	154.85	0	6	sp|Q92608|DOCK2_HUMAN	1.71668e+06	2.05028e+06	1.69477e+06	1.41303e+06	1.64665e+06	1.72984e+06	1.58279e+06		0.256202	-0.0185292	-0.280827	-0.060088	0.0110221	-0.117154		-0.537029
sp|Q8NF50|DOCK8_HUMAN	DOCK8	Dedicator of cytokinesis protein 8 OS=Homo sapiens GN=DOCK8 PE=1 SV=3	181.71	0	7	sp|Q8NF50|DOCK8_HUMAN	2.93858e+06	2.12413e+06	2.51127e+06	2.15087e+06	2.16695e+06	2.01404e+06	2.17248e+06		-0.468248	-0.226702	-0.4502	-0.439453	-0.545025	-0.435779		-0.545025
sp|P54886|P5CS_HUMAN	ALDH18A1	Delta-1-pyrroline-5-carboxylate synthase OS=Homo sapiens GN=ALDH18A1 PE=1 SV=2	147.14	0	4	sp|P54886|P5CS_HUMAN	1.47516e+06	1.1545e+06	985612	1.06772e+06	1.17925e+06	1.40242e+06	968114		-0.35361	-0.581785	-0.466343	-0.323002	-0.0729624	-0.607627		-0.607627
sp|O43583|DENR_HUMAN	DENR	Density-regulated protein OS=Homo sapiens GN=DENR PE=1 SV=2	52.43	0	3	sp|O43583|DENR_HUMAN	691789	1.62376e+06	1.25649e+06	1.15286e+06	873568	820411	1.04642e+06		1.23094	0.860997	0.736809	0.336589	0.246016	0.597058		1.23094
sp|Q5QJE6|TDIF2_HUMAN	DNTTIP2	Deoxynucleotidyltransferase terminal-interacting protein 2 OS=Homo sapiens GN=DNTTIP2 PE=1 SV=2	167.52	0	4	sp|Q5QJE6|TDIF2_HUMAN	988261	1.19758e+06	1.23235e+06	1.22563e+06	1.05011e+06	871086	1.18819e+06		0.277157	0.318453	0.310563	0.0875741	-0.182077	0.2658		-0.500531
sp|P15924|DESP_HUMAN	DSP	Desmoplakin OS=Homo sapiens GN=DSP PE=1 SV=3	34.06	0.000621504	6	sp|P15924|DESP_HUMAN	686310	793988	715408	616883	525332	525416	604385		0.210258	0.0599065	-0.153862	-0.385631	-0.385399	-0.183392		-0.595889
sp|Q9Y295|DRG1_HUMAN	DRG1	Developmentally-regulated GTP-binding protein 1 OS=Homo sapiens GN=DRG1 PE=1 SV=1	39.14	0	4	sp|Q9Y295|DRG1_HUMAN	566481	425524	432771	396576	471309	511199	459823		-0.412787	-0.388422	-0.51443	-0.265353	-0.148142	-0.300946		-0.51443
tr|E9PEX6|E9PEX6_HUMAN	DLD	Dihydrolipoyl dehydrogenase OS=Homo sapiens GN=DLD PE=1 SV=1	40.29	0	3	tr|E9PEX6|E9PEX6_HUMAN	288347	252292	298259	399380	226950	181130	224695		-0.192714	0.0487577	0.469952	-0.34543	-0.670784	-0.359837		-1.14074
sp|Q16555|DPYL2_HUMAN	DPYSL2	Dihydropyrimidinase-related protein 2 OS=Homo sapiens GN=DPYSL2 PE=1 SV=1	167.72	0	6	sp|Q16555|DPYL2_HUMAN	1.46446e+06	1.15209e+06	1.25611e+06	945040	1.13859e+06	1.30848e+06	990941		-0.346116	-0.221408	-0.631925	-0.363126	-0.162477	-0.563503		-0.631925
sp|O14672|ADA10_HUMAN	ADAM10	Disintegrin and metalloproteinase domain-containing protein 10 OS=Homo sapiens GN=ADAM10 PE=1 SV=1	424.26	0	12	sp|O14672|ADA10_HUMAN	2.71094e+07	2.43591e+07	2.49947e+07	2.49425e+07	2.17248e+07	1.77883e+07	2.37568e+07		-0.154333	-0.117172	-0.12019	-0.319453	-0.607862	-0.190456		-0.607862
sp|Q13444|ADA15_HUMAN	ADAM15	Disintegrin and metalloproteinase domain-containing protein 15 OS=Homo sapiens GN=ADAM15 PE=1 SV=4	87.13	0	3	sp|Q13444|ADA15_HUMAN	250254	1.01865e+06	971875	304603	236706	213294	219806		2.0252	1.95738	0.283541	-0.0802913	-0.230547	-0.187158		-2.25574
sp|P78536|ADA17_HUMAN	ADAM17	Disintegrin and metalloproteinase domain-containing protein 17 OS=Homo sapiens GN=ADAM17 PE=1 SV=1	96.5	0	6	sp|P78536|ADA17_HUMAN	2.10551e+06	2.37324e+06	2.57943e+06	2.74758e+06	2.16982e+06	1.92136e+06	2.58502e+06		0.172686	0.29288	0.383989	0.0434078	-0.132045	0.296007		-0.516034
sp|Q8TDJ6|DMXL2_HUMAN	DMXL2	DmX-like protein 2 OS=Homo sapiens GN=DMXL2 PE=1 SV=2	65.79	0	4	sp|Q8TDJ6|DMXL2_HUMAN	427626	125548	359279	286763	411198	554594	288675		-1.76812	-0.251246	-0.576492	-0.0565176	0.375083	-0.566901		-2.1432
sp|P26358|DNMT1_HUMAN	DNMT1	DNA (cytosine-5)-methyltransferase 1 OS=Homo sapiens GN=DNMT1 PE=1 SV=2	445.67	0	19	sp|P26358|DNMT1_HUMAN;tr|K7ENQ6|K7ENQ6_HUMAN	1.31694e+07	1.42365e+07	1.43471e+07	1.42807e+07	1.21241e+07	1.12842e+07	1.31857e+07		0.112395	0.123568	0.116868	-0.119316	-0.222884	0.00178504		-0.346452
tr|F5GY55|F5GY55_HUMAN	DDB1	DNA damage-binding protein 1 OS=Homo sapiens GN=DDB1 PE=1 SV=1	86.17	0	7	tr|F5GY55|F5GY55_HUMAN	1.62266e+06	1.75634e+06	1.61145e+06	1.46297e+06	1.37374e+06	1.33698e+06	1.4436e+06		0.114212	-0.0100041	-0.149455	-0.24025	-0.279381	-0.168691		-0.393594
sp|P18858|DNLI1_HUMAN	LIG1	DNA ligase 1 OS=Homo sapiens GN=LIG1 PE=1 SV=1	112.8	0	9	sp|P18858|DNLI1_HUMAN	1.32038e+06	1.24933e+06	1.32494e+06	970270	1.24867e+06	1.42616e+06	1.29461e+06		-0.0797996	0.00496781	-0.444499	-0.0805631	0.111181	-0.0284447		-0.555681
sp|P49916|DNLI3_HUMAN	LIG3	DNA ligase 3 OS=Homo sapiens GN=LIG3 PE=1 SV=2	76.25	0	4	sp|P49916|DNLI3_HUMAN	640652	607077	854663	779029	710661	877121	846955		-0.07766	0.415815	0.282137	0.14962	0.453236	0.402745		-0.530896
tr|E9PHA6|E9PHA6_HUMAN	MSH2	DNA mismatch repair protein Msh2 OS=Homo sapiens GN=MSH2 PE=1 SV=1	168.42	0	7	tr|E9PHA6|E9PHA6_HUMAN	1.58976e+06	1.19335e+06	1.4517e+06	1.32502e+06	1.46463e+06	1.64351e+06	1.27915e+06		-0.413801	-0.131075	-0.262799	-0.118281	0.0479647	-0.313624		-0.461766
sp|P52701|MSH6_HUMAN	MSH6	DNA mismatch repair protein Msh6 OS=Homo sapiens GN=MSH6 PE=1 SV=2	319.97	0	14	sp|P52701|MSH6_HUMAN	9.34349e+06	7.4029e+06	7.75427e+06	7.72908e+06	8.44538e+06	9.51123e+06	7.83193e+06		-0.335871	-0.268971	-0.273665	-0.145799	0.0256699	-0.254594		-0.361541
tr|M0R2B7|M0R2B7_HUMAN	POLD1	DNA polymerase OS=Homo sapiens GN=POLD1 PE=1 SV=1	93.61	0	6	tr|M0R2B7|M0R2B7_HUMAN	1.25874e+06	1.13737e+06	1.26327e+06	1.0795e+06	1.19253e+06	1.33224e+06	1.19238e+06		-0.146276	0.00518525	-0.22161	-0.0779486	0.0818748	-0.0781382		-0.303485
sp|P49643|PRI2_HUMAN	PRIM2	DNA primase large subunit OS=Homo sapiens GN=PRIM2 PE=1 SV=2	84.6	0	4	sp|P49643|PRI2_HUMAN	1.01425e+06	1.10686e+06	1.08083e+06	830148	818827	972605	934805		0.12605	0.0917161	-0.288977	-0.308787	-0.0604908	-0.11768		-0.434837
tr|A0A087X0H2|A0A087X0H2_HUMAN	RAD54B	DNA repair and recombination protein RAD54B OS=Homo sapiens GN=RAD54B PE=1 SV=1	68.84	0	4	tr|A0A087X0H2|A0A087X0H2_HUMAN	985466	782688	942139	950763	893377	1.02978e+06	1.11648e+06		-0.33237	-0.0648675	-0.0517208	-0.141537	0.0634565	0.180078		-0.512449
sp|Q92878|RAD50_HUMAN	RAD50	DNA repair protein RAD50 OS=Homo sapiens GN=RAD50 PE=1 SV=1	94.87	0	4	sp|Q92878|RAD50_HUMAN	374966	261425	255025	326821	342230	347944	216442		-0.520362	-0.556121	-0.198259	-0.131794	-0.107907	-0.79278		-0.79278
sp|P49736|MCM2_HUMAN	MCM2	DNA replication licensing factor MCM2 OS=Homo sapiens GN=MCM2 PE=1 SV=4	286.19	0	9	sp|P49736|MCM2_HUMAN	5.36646e+06	3.65909e+06	3.95208e+06	3.55167e+06	4.32784e+06	5.18122e+06	3.98706e+06		-0.552486	-0.441358	-0.595474	-0.310323	-0.0506796	-0.428646		-0.595474
sp|P25205|MCM3_HUMAN	MCM3	DNA replication licensing factor MCM3 OS=Homo sapiens GN=MCM3 PE=1 SV=3	450.1	0	15	sp|P25205|MCM3_HUMAN	1.19953e+07	9.07034e+06	9.49965e+06	8.44318e+06	9.58362e+06	1.20297e+07	9.08988e+06		-0.403243	-0.336525	-0.506612	-0.323828	0.00413202	-0.400138		-0.510744
sp|P33991|MCM4_HUMAN	MCM4	DNA replication licensing factor MCM4 OS=Homo sapiens GN=MCM4 PE=1 SV=5	305.22	0	10	sp|P33991|MCM4_HUMAN	9.75198e+06	6.80353e+06	6.08443e+06	5.93961e+06	8.30204e+06	9.25247e+06	5.69848e+06		-0.519412	-0.680573	-0.715326	-0.23223	-0.075856	-0.775118		-0.775118
sp|P33992|MCM5_HUMAN	MCM5	DNA replication licensing factor MCM5 OS=Homo sapiens GN=MCM5 PE=1 SV=5	406.16	0	13	sp|P33992|MCM5_HUMAN	1.46143e+07	9.36479e+06	1.10762e+07	1.07877e+07	1.17858e+07	1.37753e+07	1.04523e+07		-0.642058	-0.399912	-0.437991	-0.310333	-0.0852917	-0.48356		-0.642058
sp|Q14566|MCM6_HUMAN	MCM6	DNA replication licensing factor MCM6 OS=Homo sapiens GN=MCM6 PE=1 SV=1	285.46	0	10	sp|Q14566|MCM6_HUMAN	8.31636e+06	9.27085e+06	8.17118e+06	6.25865e+06	7.01882e+06	8.38772e+06	6.72318e+06		0.15675	-0.0254084	-0.410102	-0.244724	0.0123259	-0.306808		-0.566852
sp|P33993|MCM7_HUMAN	MCM7	DNA replication licensing factor MCM7 OS=Homo sapiens GN=MCM7 PE=1 SV=4	677.32	0	16	sp|P33993|MCM7_HUMAN;tr|C9J8M6|C9J8M6_HUMAN	2.31764e+07	2.07944e+07	1.9106e+07	1.75737e+07	1.87334e+07	1.95192e+07	1.7667e+07		-0.15646	-0.278633	-0.399235	-0.307039	-0.247761	-0.3916		-0.399235
sp|P11387|TOP1_HUMAN	TOP1	DNA topoisomerase 1 OS=Homo sapiens GN=TOP1 PE=1 SV=2	60.72	0	6	sp|P11387|TOP1_HUMAN	3.29912e+06	3.16987e+06	3.18649e+06	2.82292e+06	2.64776e+06	2.7262e+06	2.71303e+06		-0.0576575	-0.0501128	-0.224892	-0.317308	-0.275186	-0.282174		-0.317308
sp|P11388|TOP2A_HUMAN	TOP2A	DNA topoisomerase 2-alpha OS=Homo sapiens GN=TOP2A PE=1 SV=3	474.97	0	18	sp|P11388|TOP2A_HUMAN	1.41842e+07	1.31349e+07	1.52701e+07	1.41315e+07	1.4423e+07	1.46478e+07	1.38545e+07		-0.110884	0.106422	-0.00537143	0.0240913	0.0463973	-0.0339326		-0.217306
sp|Q02880|TOP2B_HUMAN	TOP2B	DNA topoisomerase 2-beta OS=Homo sapiens GN=TOP2B PE=1 SV=3	153.86	0	5	sp|Q02880|TOP2B_HUMAN	2.28829e+06	2.27629e+06	2.36003e+06	2.4034e+06	2.39933e+06	2.3656e+06	2.15153e+06		-0.0075843	0.0445379	0.0708113	0.0683632	0.0479361	-0.0889013		-0.159713
tr|G3V3M6|G3V3M6_HUMAN	APEX1	DNA-(apurinic or apyrimidinic site) lyase (Fragment) OS=Homo sapiens GN=APEX1 PE=1 SV=1	268.11	0	8	tr|G3V3M6|G3V3M6_HUMAN	1.02771e+07	1.18518e+07	9.73475e+06	8.79005e+06	8.3755e+06	8.09198e+06	9.44673e+06		0.205676	-0.0782175	-0.22549	-0.295187	-0.344869	-0.121546		-0.550544
sp|P29372|3MG_HUMAN	MPG	DNA-3-methyladenine glycosylase OS=Homo sapiens GN=MPG PE=1 SV=3	257.9	0	4	sp|P29372|3MG_HUMAN	2.66679e+06	2.55266e+06	2.36486e+06	2.61527e+06	2.36205e+06	2.17307e+06	2.27973e+06		-0.0630991	-0.173347	-0.0281434	-0.175061	-0.295371	-0.226237		-0.295371
sp|Q13422|IKZF1_HUMAN	IKZF1	DNA-binding protein Ikaros OS=Homo sapiens GN=IKZF1 PE=1 SV=1	124.94	0	4	sp|Q13422|IKZF1_HUMAN	3.137e+06	4.1082e+06	3.47861e+06	4.22939e+06	3.87835e+06	3.42512e+06	4.26776e+06		0.38912	0.149124	0.431065	0.306057	0.126769	0.444096		0.444096
sp|P48378|RFX2_HUMAN	RFX2	DNA-binding protein RFX2 OS=Homo sapiens GN=RFX2 PE=2 SV=2	70.99	0	3	sp|P48378|RFX2_HUMAN	540455	718367	529513	484024	499296	536371	543257		0.410546	-0.02951	-0.159097	-0.114281	-0.0109451	0.0074595		-0.569642
sp|Q01826|SATB1_HUMAN	SATB1	DNA-binding protein SATB1 OS=Homo sapiens GN=SATB1 PE=1 SV=1	86.35	0	5	sp|Q01826|SATB1_HUMAN	905261	818865	1.17671e+06	1.14818e+06	1.15263e+06	1.1019e+06	1.19225e+06		-0.144708	0.378359	0.342946	0.348527	0.283592	0.397276		-0.541984
sp|P78527|PRKDC_HUMAN	PRKDC	DNA-dependent protein kinase catalytic subunit OS=Homo sapiens GN=PRKDC PE=1 SV=3	1731.46	0	56	sp|P78527|PRKDC_HUMAN	8.40758e+07	7.21802e+07	7.02291e+07	6.61644e+07	6.9846e+07	7.12319e+07	6.5918e+07		-0.220088	-0.259621	-0.345635	-0.267513	-0.239167	-0.351019		-0.351019
sp|O95602|RPA1_HUMAN	POLR1A	DNA-directed RNA polymerase I subunit RPA1 OS=Homo sapiens GN=POLR1A PE=1 SV=2	166.21	0	7	sp|O95602|RPA1_HUMAN	1.06694e+06	292881	608063	865823	575379	660336	634600		-1.86509	-0.811184	-0.301333	-0.890891	-0.692205	-0.749558		-1.86509
tr|A0A087WWE2|A0A087WWE2_HUMAN	POLR2A	DNA-directed RNA polymerase OS=Homo sapiens GN=POLR2A PE=1 SV=1	95.62	0	6	tr|A0A087WWE2|A0A087WWE2_HUMAN	4.25621e+06	3.42194e+06	2.91747e+06	2.61853e+06	2.65866e+06	2.51139e+06	2.63705e+06		-0.314755	-0.544853	-0.700816	-0.678871	-0.761086	-0.690646		-0.761086
tr|C9J2Y9|C9J2Y9_HUMAN	POLR2B	DNA-directed RNA polymerase OS=Homo sapiens GN=POLR2B PE=1 SV=2	63.07	0	6	tr|C9J2Y9|C9J2Y9_HUMAN	1.01855e+06	530483	795825	704987	975935	1.14568e+06	605558		-0.941142	-0.355999	-0.530852	-0.0616635	0.169685	-0.750185		-1.11083
sp|P31689|DNJA1_HUMAN	DNAJA1	DnaJ homolog subfamily A member 1 OS=Homo sapiens GN=DNAJA1 PE=1 SV=2	164.01	0	4	sp|P31689|DNJA1_HUMAN	2.7892e+06	2.61631e+06	2.96462e+06	2.37433e+06	1.87814e+06	2.42279e+06	2.0803e+06		-0.0923204	0.0879946	-0.232334	-0.57055	-0.20318	-0.423057		-0.658544
sp|Q8IXB1|DJC10_HUMAN	DNAJC10	DnaJ homolog subfamily C member 10 OS=Homo sapiens GN=DNAJC10 PE=1 SV=2	72.95	0	4	sp|Q8IXB1|DJC10_HUMAN	1.06451e+06	1.16821e+06	1.11522e+06	989930	909703	903683	1.10593e+06		0.134117	0.0671369	-0.104789	-0.22672	-0.236298	0.055068		-0.370415
sp|Q99543|DNJC2_HUMAN	DNAJC2	DnaJ homolog subfamily C member 2 OS=Homo sapiens GN=DNAJC2 PE=1 SV=4	84.77	0	7	sp|Q99543|DNJC2_HUMAN	1.96396e+06	2.31977e+06	1.79615e+06	1.71628e+06	1.82935e+06	1.65445e+06	1.7866e+06		0.24022	-0.128853	-0.194481	-0.102436	-0.247414	-0.136552		-0.487634
sp|Q9H3Z4|DNJC5_HUMAN	DNAJC5	DnaJ homolog subfamily C member 5 OS=Homo sapiens GN=DNAJC5 PE=1 SV=1	217.7	0	5	sp|Q9H3Z4|DNJC5_HUMAN	1.61752e+07	1.21463e+07	1.34879e+07	1.42471e+07	1.40872e+07	1.05495e+07	1.47424e+07		-0.413272	-0.262117	-0.183121	-0.199398	-0.616615	-0.133811		-0.616615
tr|K7EIH8|K7EIH8_HUMAN	DNAJC7	DnaJ homolog subfamily C member 7 (Fragment) OS=Homo sapiens GN=DNAJC7 PE=1 SV=5	76.36	0	6	tr|K7EIH8|K7EIH8_HUMAN	1.21773e+06	1.31147e+06	1.18432e+06	961089	1.02409e+06	1.12017e+06	983652		0.106992	-0.0401269	-0.34145	-0.249847	-0.120478	-0.307971		-0.448441
sp|O60496|DOK2_HUMAN	DOK2	Docking protein 2 OS=Homo sapiens GN=DOK2 PE=1 SV=2	117.39	0	3	sp|O60496|DOK2_HUMAN	217591	180545	200292	138617	143167	195655	168711		-0.269257	-0.119516	-0.65052	-0.603917	-0.153304	-0.367063		-0.65052
tr|D6RAM3|D6RAM3_HUMAN	DOK3	Docking protein 3 OS=Homo sapiens GN=DOK3 PE=1 SV=1	70.45	0	5	tr|D6RAM3|D6RAM3_HUMAN	1.56549e+06	1.47998e+06	1.35347e+06	1.20652e+06	1.35386e+06	1.6284e+06	1.21444e+06		-0.0810337	-0.209953	-0.375764	-0.209542	0.0568425	-0.366322		-0.432606
sp|P04844|RPN2_HUMAN	RPN2	Dolichyl-diphosphooligosaccharide--protein glycosyltransferase subunit 2 OS=Homo sapiens GN=RPN2 PE=1 SV=3	54.77	0	4	sp|P04844|RPN2_HUMAN	1.07557e+06	616327	793133	895004	921810	1.39107e+06	1.08031e+06		-0.803331	-0.439466	-0.265134	-0.222559	0.371099	0.00634512		-1.17443
sp|P46977|STT3A_HUMAN	STT3A	Dolichyl-diphosphooligosaccharide--protein glycosyltransferase subunit STT3A OS=Homo sapiens GN=STT3A PE=1 SV=2	90.92	0	5	sp|P46977|STT3A_HUMAN	5.52748e+06	4.12435e+06	3.98272e+06	4.21971e+06	3.8689e+06	4.02641e+06	4.64463e+06		-0.422454	-0.472868	-0.389476	-0.514699	-0.457127	-0.251056		-0.514699
sp|Q8TCJ2|STT3B_HUMAN	STT3B	Dolichyl-diphosphooligosaccharide--protein glycosyltransferase subunit STT3B OS=Homo sapiens GN=STT3B PE=1 SV=1	140.03	0	6	sp|Q8TCJ2|STT3B_HUMAN	6.29935e+06	5.03526e+06	6.17734e+06	6.61592e+06	6.13997e+06	6.06829e+06	6.60489e+06		-0.323136	-0.0282174	0.0707404	-0.0369718	-0.0539113	0.0683315		-0.393876
sp|O60216|RAD21_HUMAN	RAD21	Double-strand-break repair protein rad21 homolog OS=Homo sapiens GN=RAD21 PE=1 SV=2	127.19	0	7	sp|O60216|RAD21_HUMAN	877180	857126	1.06987e+06	871792	709914	774974	874197		-0.0333651	0.286497	-0.00888896	-0.305229	-0.178724	-0.00491461		-0.591727
sp|P55265|DSRAD_HUMAN	ADAR	Double-stranded RNA-specific adenosine deaminase OS=Homo sapiens GN=ADAR PE=1 SV=4	298.05	0	11	sp|P55265|DSRAD_HUMAN	5.8523e+06	4.63475e+06	5.4181e+06	3.99877e+06	4.11834e+06	5.21054e+06	4.16687e+06		-0.336511	-0.111217	-0.549447	-0.506939	-0.16757	-0.490041		-0.549447
sp|Q9UJU6|DBNL_HUMAN	DBNL	Drebrin-like protein OS=Homo sapiens GN=DBNL PE=1 SV=1	177.07	0	5	sp|Q9UJU6|DBNL_HUMAN	2.74808e+06	3.6258e+06	3.17768e+06	3.07128e+06	3.30163e+06	3.42306e+06	3.61902e+06		0.399874	0.209545	0.160416	0.264752	0.31686	0.397172		0.399874
sp|P36507|MP2K2_HUMAN	MAP2K2	Dual specificity mitogen-activated protein kinase kinase 2 OS=Homo sapiens GN=MAP2K2 PE=1 SV=1	58.38	0	3	sp|P36507|MP2K2_HUMAN	945240	1.25308e+06	1.077e+06	801611	765573	899733	819851		0.406725	0.188263	-0.237778	-0.304141	-0.071184	-0.205319		-0.710866
tr|G8JLD5|G8JLD5_HUMAN	DNM1L	Dynamin-1-like protein OS=Homo sapiens GN=DNM1L PE=1 SV=1	103.87	0	4	tr|G8JLD5|G8JLD5_HUMAN	362382	118152	209731	128254	176070	395115	150931		-1.61687	-0.788969	-1.49851	-1.04136	0.124764	-1.26362		-1.74163
sp|P50570|DYN2_HUMAN	DNM2	Dynamin-2 OS=Homo sapiens GN=DNM2 PE=1 SV=2	114.43	0	8	sp|P50570|DYN2_HUMAN;tr|K7EMQ3|K7EMQ3_HUMAN	2.35387e+06	2.13084e+06	2.1833e+06	2.24625e+06	2.25155e+06	2.46889e+06	2.29802e+06		-0.143617	-0.108529	-0.0675172	-0.0641169	0.0688226	-0.034649		-0.21244
sp|O60941|DTNB_HUMAN	DTNB	Dystrobrevin beta OS=Homo sapiens GN=DTNB PE=1 SV=1	45.04	0	3	sp|O60941|DTNB_HUMAN	867955	271080	777309	801753	846964	847427	796027		-1.6789	-0.159132	-0.114463	-0.0353192	-0.034532	-0.124802		-1.6789
sp|P49792|RBP2_HUMAN	RANBP2	E3 SUMO-protein ligase RanBP2 OS=Homo sapiens GN=RANBP2 PE=1 SV=2	708.74	0	26	sp|P49792|RBP2_HUMAN	1.69932e+07	1.69047e+07	1.63613e+07	1.43381e+07	1.30007e+07	1.53348e+07	1.59936e+07		-0.00753005	-0.054666	-0.245098	-0.386368	-0.14815	-0.0874591		-0.386368
sp|Q14258|TRI25_HUMAN	TRIM25	E3 ubiquitin/ISG15 ligase TRIM25 OS=Homo sapiens GN=TRIM25 PE=1 SV=2	37.45	0	5	sp|Q14258|TRI25_HUMAN	1.91546e+06	1.77018e+06	1.77723e+06	1.36774e+06	1.73446e+06	1.83313e+06	1.59913e+06		-0.1138	-0.108063	-0.485896	-0.143202	-0.0633863	-0.260403		-0.485896
sp|O95376|ARI2_HUMAN	ARIH2	E3 ubiquitin-protein ligase ARIH2 OS=Homo sapiens GN=ARIH2 PE=1 SV=1	80.51	0	3	sp|O95376|ARI2_HUMAN	514853	511601	507537	360556	433839	569329	544433		-0.00913977	-0.0206478	-0.513936	-0.247002	0.145103	0.0805934		-0.659039
sp|Q7Z6Z7|HUWE1_HUMAN	HUWE1	E3 ubiquitin-protein ligase HUWE1 OS=Homo sapiens GN=HUWE1 PE=1 SV=3	481.62	0	19	sp|Q7Z6Z7|HUWE1_HUMAN	5.98104e+06	5.08222e+06	5.74015e+06	4.02387e+06	5.32122e+06	6.74559e+06	4.78613e+06		-0.234936	-0.0593068	-0.571812	-0.168639	0.173549	-0.321537		-0.745361
sp|O75592|MYCB2_HUMAN	MYCBP2	E3 ubiquitin-protein ligase MYCBP2 OS=Homo sapiens GN=MYCBP2 PE=1 SV=3	273.01	0	18	sp|O75592|MYCB2_HUMAN;tr|H7C3U4|H7C3U4_HUMAN	4.16663e+06	4.11877e+06	4.01497e+06	3.35446e+06	3.58265e+06	4.21162e+06	3.82597e+06		-0.0166669	-0.0534902	-0.312802	-0.217853	0.0154948	-0.123054		-0.328297
sp|Q9NS91|RAD18_HUMAN	RAD18	E3 ubiquitin-protein ligase RAD18 OS=Homo sapiens GN=RAD18 PE=1 SV=2	25.98	0.00218938	4	sp|Q9NS91|RAD18_HUMAN	877897	549341	830941	569079	458694	545860	617512		-0.676351	-0.0793067	-0.625423	-0.936519	-0.68552	-0.507586		-0.936519
sp|Q06587|RING1_HUMAN	RING1	E3 ubiquitin-protein ligase RING1 OS=Homo sapiens GN=RING1 PE=1 SV=2	152.52	0	3	sp|Q06587|RING1_HUMAN	730133	790599	786532	826910	774354	798102	876722		0.114787	0.107347	0.17957	0.0848343	0.128414	0.263959		0.263959
sp|Q99496|RING2_HUMAN	RNF2	E3 ubiquitin-protein ligase RING2 OS=Homo sapiens GN=RNF2 PE=1 SV=1	292.42	0	6	sp|Q99496|RING2_HUMAN	3.85962e+06	3.452e+06	4.35453e+06	4.31991e+06	3.62453e+06	3.31782e+06	4.27243e+06		-0.161025	0.17406	0.162543	-0.0906651	-0.218222	0.146599		-0.392282
tr|I3L0L6|I3L0L6_HUMAN	RNF167	E3 ubiquitin-protein ligase RNF167 OS=Homo sapiens GN=RNF167 PE=1 SV=1	31.44	0.00118765	3	tr|I3L0L6|I3L0L6_HUMAN	412788	619016	619123	511115	226060	342028	361042		0.584576	0.584825	0.308246	-0.868694	-0.271287	-0.193234		-1.45352
sp|Q8NCN4|RN169_HUMAN	RNF169	E3 ubiquitin-protein ligase RNF169 OS=Homo sapiens GN=RNF169 PE=1 SV=2	24.54	0.00213675	3	sp|Q8NCN4|RN169_HUMAN	88791	97560	134130	64034.3	27329.5	27380	130180		0.135877	0.595147	-0.471568	-1.69995	-1.69729	0.552029		-2.2951
sp|Q96EP0|RNF31_HUMAN	RNF31	E3 ubiquitin-protein ligase RNF31 OS=Homo sapiens GN=RNF31 PE=1 SV=1	109.69	0	7	sp|Q96EP0|RNF31_HUMAN	1.07824e+06	930927	2.9048e+06	2.65628e+06	2.57184e+06	2.31487e+06	2.3279e+06		-0.211937	1.42976	1.30073	1.25412	1.10226	1.11035		-1.6417
sp|Q14669|TRIPC_HUMAN	TRIP12	E3 ubiquitin-protein ligase TRIP12 OS=Homo sapiens GN=TRIP12 PE=1 SV=1	149.09	0	6	sp|Q14669|TRIPC_HUMAN	1.19838e+06	1.46098e+06	1.50976e+06	1.39022e+06	1.29207e+06	1.38834e+06	1.44165e+06		0.285843	0.333228	0.214223	0.108598	0.212276	0.266636		0.333228
sp|Q5T4S7|UBR4_HUMAN	UBR4	E3 ubiquitin-protein ligase UBR4 OS=Homo sapiens GN=UBR4 PE=1 SV=1	404.31	0	17	sp|Q5T4S7|UBR4_HUMAN	3.91214e+06	3.62907e+06	4.59749e+06	2.99606e+06	3.54462e+06	4.62167e+06	3.51094e+06		-0.108357	0.232888	-0.384891	-0.142325	0.240458	-0.156098		-0.625349
tr|E7EMW7|E7EMW7_HUMAN	UBR5	E3 ubiquitin-protein ligase UBR5 OS=Homo sapiens GN=UBR5 PE=1 SV=1	51.82	0	4	tr|E7EMW7|E7EMW7_HUMAN	3.97388e+06	4.12168e+06	5.68407e+06	5.17542e+06	4.40545e+06	4.74873e+06	4.74275e+06		0.0526843	0.516376	0.381129	0.148743	0.256994	0.255175		0.516376
tr|A0A087WTW0|A0A087WTW0_HUMAN	UHRF1	E3 ubiquitin-protein ligase UHRF1 OS=Homo sapiens GN=UHRF1 PE=1 SV=1	522.92	0	12	tr|A0A087WTW0|A0A087WTW0_HUMAN	1.14419e+07	9.94424e+06	1.20734e+07	1.23002e+07	1.0794e+07	9.35847e+06	1.22754e+07		-0.202392	0.0775039	0.104353	-0.0841017	-0.289981	0.101444		-0.394334
sp|Q96PU4|UHRF2_HUMAN	UHRF2	E3 ubiquitin-protein ligase UHRF2 OS=Homo sapiens GN=UHRF2 PE=1 SV=1	23.11	0.00261097	4	sp|Q96PU4|UHRF2_HUMAN	294324	386792	391834	349159	372329	399847	387424		0.394154	0.41284	0.246481	0.339173	0.442044	0.396511		0.442044
tr|B5MBZ0|B5MBZ0_HUMAN	EML4	Echinoderm microtubule-associated protein-like 4 OS=Homo sapiens GN=EML4 PE=1 SV=3	50.2	0	3	tr|B5MBZ0|B5MBZ0_HUMAN	506446	675691	493873	420038	460236	492387	490563		0.415956	-0.0362667	-0.269888	-0.138032	-0.0406162	-0.0459677		-0.685845
sp|O75071|EFC14_HUMAN	EFCAB14	EF-hand calcium-binding domain-containing protein 14 OS=Homo sapiens GN=EFCAB14 PE=2 SV=1	212.93	0	5	sp|O75071|EFC14_HUMAN	1.54248e+06	1.17133e+06	1.17605e+06	1.3514e+06	1.34066e+06	1.01811e+06	1.33474e+06		-0.397096	-0.391295	-0.190791	-0.202303	-0.599355	-0.208687		-0.599355
sp|Q96C19|EFHD2_HUMAN	EFHD2	EF-hand domain-containing protein D2 OS=Homo sapiens GN=EFHD2 PE=1 SV=1	167.14	0	6	sp|Q96C19|EFHD2_HUMAN	1.60207e+06	1.81785e+06	1.74671e+06	1.15255e+06	1.0939e+06	1.54898e+06	1.86681e+06		0.182289	0.124699	-0.47511	-0.550455	-0.0486226	0.220635		-0.77109
sp|Q8N3D4|EH1L1_HUMAN	EHBP1L1	EH domain-binding protein 1-like protein 1 OS=Homo sapiens GN=EHBP1L1 PE=1 SV=2	50.66	0	6	sp|Q8N3D4|EH1L1_HUMAN	652858	514734	701237	710015	615405	604233	708671		-0.342943	0.103133	0.12108	-0.0852334	-0.111665	0.118346		-0.464023
sp|Q15717|ELAV1_HUMAN	ELAVL1	ELAV-like protein 1 OS=Homo sapiens GN=ELAVL1 PE=1 SV=2	110.78	0	4	sp|P26378|ELAV4_HUMAN;sp|Q15717|ELAV1_HUMAN	913260	835849	773847	663840	834301	921240	785253		-0.127783	-0.238977	-0.46019	-0.130458	0.0125516	-0.217868		-0.472742
tr|H0YK49|H0YK49_HUMAN	ETFA	Electron transfer flavoprotein subunit alpha, mitochondrial OS=Homo sapiens GN=ETFA PE=1 SV=1	141.99	0	5	tr|H0YK49|H0YK49_HUMAN;tr|H0YLU7|H0YLU7_HUMAN	2.61499e+06	2.6698e+06	2.83199e+06	2.92765e+06	3.13264e+06	3.58251e+06	2.75534e+06		0.0299259	0.115008	0.162937	0.260573	0.454164	0.0754235		0.454164
sp|P38117|ETFB_HUMAN	ETFB	Electron transfer flavoprotein subunit beta OS=Homo sapiens GN=ETFB PE=1 SV=3	38.65	0	3	sp|P38117|ETFB_HUMAN	990567	867326	736384	748204	815040	837363	673659		-0.19168	-0.427795	-0.404823	-0.281383	-0.242401	-0.556236		-0.556236
tr|A0A087X1X7|A0A087X1X7_HUMAN	EEF1D	Elongation factor 1-delta OS=Homo sapiens GN=EEF1D PE=1 SV=1	217.18	0	6	tr|A0A087X1X7|A0A087X1X7_HUMAN	2.51451e+06	3.83775e+06	2.39726e+06	2.50302e+06	1.92682e+06	1.75058e+06	2.56022e+06		0.609982	-0.0688946	-0.0066113	-0.384059	-0.522448	0.0259888		-1.13243
sp|P26641|EF1G_HUMAN	EEF1G	Elongation factor 1-gamma OS=Homo sapiens GN=EEF1G PE=1 SV=3	246.66	0	8	sp|P26641|EF1G_HUMAN	1.38957e+07	8.78589e+06	1.05957e+07	9.91678e+06	9.46099e+06	9.46741e+06	1.13959e+07		-0.661383	-0.39116	-0.4867	-0.55458	-0.553601	-0.286132		-0.661383
sp|P13639|EF2_HUMAN	EEF2	Elongation factor 2 OS=Homo sapiens GN=EEF2 PE=1 SV=4	582.68	0	20	sp|P13639|EF2_HUMAN	3.33016e+07	3.1298e+07	2.60609e+07	2.35923e+07	2.27229e+07	2.43378e+07	2.29208e+07		-0.0895191	-0.353705	-0.497275	-0.551442	-0.452391	-0.538932		-0.551442
sp|P49411|EFTU_HUMAN	TUFM	Elongation factor Tu, mitochondrial OS=Homo sapiens GN=TUFM PE=1 SV=2	469.3	0	15	sp|P49411|EFTU_HUMAN	2.45966e+07	1.91355e+07	1.74244e+07	1.85176e+07	2.13878e+07	2.38901e+07	1.73546e+07		-0.362211	-0.497348	-0.409559	-0.201674	-0.0420472	-0.50314		-0.50314
sp|Q6PCB8|EMB_HUMAN	EMB	Embigin OS=Homo sapiens GN=EMB PE=1 SV=1	74.93	0	3	sp|Q6PCB8|EMB_HUMAN	602320	1.3046e+06	1.09028e+06	832969	827579	686931	1.0407e+06		1.11501	0.856092	0.467731	0.458366	0.189634	0.788945		1.11501
sp|Q9UI08|EVL_HUMAN	EVL	Ena/VASP-like protein OS=Homo sapiens GN=EVL PE=1 SV=2	257.33	0	10	sp|Q9UI08|EVL_HUMAN;tr|A0A087WYI2|A0A087WYI2_HUMAN	4.13367e+06	5.36929e+06	4.74941e+06	3.98597e+06	3.82193e+06	3.87934e+06	5.58078e+06		0.37731	0.200326	-0.0524909	-0.113121	-0.0916127	0.433045		-0.546166
sp|O94919|ENDD1_HUMAN	ENDOD1	Endonuclease domain-containing 1 protein OS=Homo sapiens GN=ENDOD1 PE=1 SV=2	123.4	0	5	sp|O94919|ENDD1_HUMAN	3.47172e+06	3.01951e+06	3.43697e+06	4.28549e+06	3.93221e+06	4.58308e+06	4.25789e+06		-0.201336	-0.014514	0.303809	0.179691	0.400667	0.294489		-0.602003
sp|Q7L9B9|EEPD1_HUMAN	EEPD1	Endonuclease/exonuclease/phosphatase family domain-containing protein 1 OS=Homo sapiens GN=EEPD1 PE=1 SV=2	296.38	0	6	sp|Q7L9B9|EEPD1_HUMAN	6.00167e+06	7.30718e+06	6.80767e+06	8.11202e+06	7.29513e+06	7.00634e+06	6.76388e+06		0.283951	0.181798	0.434697	0.281569	0.223297	0.172488		0.434697
tr|H0Y5K5|H0Y5K5_HUMAN	ERGIC3	Endoplasmic reticulum-Golgi intermediate compartment protein 3 (Fragment) OS=Homo sapiens GN=ERGIC3 PE=1 SV=1	142.28	0	5	tr|H0Y5K5|H0Y5K5_HUMAN	7.06039e+06	7.70617e+06	7.90837e+06	6.20996e+06	5.86483e+06	5.94655e+06	8.74007e+06		0.126265	0.163633	-0.185165	-0.267659	-0.247696	0.307897		-0.575556
sp|Q92556|ELMO1_HUMAN	ELMO1	Engulfment and cell motility protein 1 OS=Homo sapiens GN=ELMO1 PE=1 SV=2	136.43	0	4	sp|Q92556|ELMO1_HUMAN	1.74486e+06	1.92756e+06	1.87823e+06	1.71947e+06	1.97282e+06	2.32402e+06	1.62888e+06		0.143661	0.106259	-0.0211519	0.177144	0.41351	-0.0992367		-0.512746
sp|Q6P2E9|EDC4_HUMAN	EDC4	Enhancer of mRNA-decapping protein 4 OS=Homo sapiens GN=EDC4 PE=1 SV=1	231.97	0	8	sp|Q6P2E9|EDC4_HUMAN	1.47887e+06	1.10954e+06	1.40794e+06	989480	1.08439e+06	1.27271e+06	1.22549e+06		-0.414525	-0.0709095	-0.579749	-0.447614	-0.216585	-0.271134		-0.579749
sp|P30084|ECHM_HUMAN	ECHS1	Enoyl-CoA hydratase, mitochondrial OS=Homo sapiens GN=ECHS1 PE=1 SV=4	59.51	0	3	sp|P30084|ECHM_HUMAN	605500	597351	453386	457746	400380	396344	331858		-0.0195479	-0.417387	-0.40358	-0.596755	-0.611373	-0.867559		-0.867559
sp|Q8N766|EMC1_HUMAN	EMC1	ER membrane protein complex subunit 1 OS=Homo sapiens GN=EMC1 PE=1 SV=1	82.16	0	4	sp|Q8N766|EMC1_HUMAN	725411	1.56671e+06	937071	863876	638908	553456	807358		1.11087	0.369359	0.252024	-0.183192	-0.39033	0.154408		-1.5012
sp|O75477|ERLN1_HUMAN	ERLIN1	Erlin-1 OS=Homo sapiens GN=ERLIN1 PE=1 SV=1	105.05	0	6	sp|O75477|ERLN1_HUMAN;tr|E5RHW4|E5RHW4_HUMAN	1.46944e+06	1.94407e+06	1.83843e+06	1.68175e+06	1.66649e+06	1.61202e+06	1.90572e+06		0.40382	0.323215	0.194701	0.181551	0.133606	0.37507		0.40382
sp|P27105|STOM_HUMAN	STOM	Erythrocyte band 7 integral membrane protein OS=Homo sapiens GN=STOM PE=1 SV=3	334.48	0	8	sp|P27105|STOM_HUMAN	5.54228e+07	6.0936e+07	6.01136e+07	7.23968e+07	6.96793e+07	6.21578e+07	6.79268e+07		0.136815	0.117213	0.385446	0.33025	0.165455	0.293501		0.385446
sp|P32519|ELF1_HUMAN	ELF1	ETS-related transcription factor Elf-1 OS=Homo sapiens GN=ELF1 PE=1 SV=2	74.55	0	4	sp|P32519|ELF1_HUMAN	968911	870952	935019	1.19108e+06	1.04869e+06	825347	1.18371e+06		-0.153771	-0.0513692	0.297832	0.11415	-0.231364	0.288884		-0.529196
sp|P60842|IF4A1_HUMAN	EIF4A1	Eukaryotic initiation factor 4A-I OS=Homo sapiens GN=EIF4A1 PE=1 SV=1	425.61	0	8	sp|P38919|IF4A3_HUMAN;sp|P60842|IF4A1_HUMAN;sp|Q14240|IF4A2_HUMAN	2.3132e+07	1.28547e+07	1.52282e+07	1.4989e+07	1.85358e+07	2.1509e+07	1.45004e+07		-0.8476	-0.603147	-0.625985	-0.319574	-0.104955	-0.673794		-0.8476
sp|P38919|IF4A3_HUMAN	EIF4A3	Eukaryotic initiation factor 4A-III OS=Homo sapiens GN=EIF4A3 PE=1 SV=4	193.04	0	7	sp|P38919|IF4A3_HUMAN	4.12297e+06	2.28672e+06	2.90253e+06	2.85204e+06	3.46297e+06	3.93992e+06	2.5534e+06		-0.850405	-0.506373	-0.531687	-0.251675	-0.0655162	-0.691262		-0.850405
sp|P20042|IF2B_HUMAN	EIF2S2	Eukaryotic translation initiation factor 2 subunit 2 OS=Homo sapiens GN=EIF2S2 PE=1 SV=2	203.43	0	7	sp|P20042|IF2B_HUMAN	4.08491e+06	4.52468e+06	4.10004e+06	3.65865e+06	3.95545e+06	3.78745e+06	4.666e+06		0.147511	0.00533232	-0.158991	-0.0464606	-0.109079	0.191881		-0.350872
sp|P41091|IF2G_HUMAN	EIF2S3	Eukaryotic translation initiation factor 2 subunit 3 OS=Homo sapiens GN=EIF2S3 PE=1 SV=3	155.72	0	5	sp|P41091|IF2G_HUMAN	3.63806e+06	3.34891e+06	3.35731e+06	2.69552e+06	2.94473e+06	3.41062e+06	3.36538e+06		-0.119476	-0.115862	-0.432607	-0.305032	-0.093134	-0.112399		-0.432607
tr|F8WAE5|F8WAE5_HUMAN	EIF2A	Eukaryotic translation initiation factor 2A OS=Homo sapiens GN=EIF2A PE=1 SV=1	137.76	0	6	tr|F8WAE5|F8WAE5_HUMAN	2.86358e+06	3.14548e+06	3.29454e+06	2.81006e+06	2.50362e+06	2.6536e+06	2.81084e+06		0.135463	0.202258	-0.027216	-0.193801	-0.109865	-0.0268165		-0.39606
sp|P41214|EIF2D_HUMAN	EIF2D	Eukaryotic translation initiation factor 2D OS=Homo sapiens GN=EIF2D PE=1 SV=3	100.35	0	6	sp|P41214|EIF2D_HUMAN	2.08404e+06	1.97536e+06	1.98906e+06	2.08345e+06	1.92932e+06	1.8292e+06	1.73277e+06		-0.0772666	-0.0673006	-0.000410578	-0.111291	-0.18817	-0.266307		-0.266307
sp|Q14152|EIF3A_HUMAN	EIF3A	Eukaryotic translation initiation factor 3 subunit A OS=Homo sapiens GN=EIF3A PE=1 SV=1	161.28	0	10	sp|Q14152|EIF3A_HUMAN	1.70989e+06	1.28434e+06	1.7616e+06	1.21972e+06	1.42352e+06	2.00622e+06	1.37269e+06		-0.412875	0.0429832	-0.487355	-0.264435	0.230582	-0.316901		-0.717936
sp|P55884|EIF3B_HUMAN	EIF3B	Eukaryotic translation initiation factor 3 subunit B OS=Homo sapiens GN=EIF3B PE=1 SV=3	52.97	0	4	sp|P55884|EIF3B_HUMAN	1.45469e+06	1.27417e+06	1.36546e+06	1.2428e+06	1.54126e+06	1.66975e+06	1.25937e+06		-0.191146	-0.0913167	-0.227111	0.0834003	0.198929	-0.208009		-0.42604
sp|Q99613|EIF3C_HUMAN	EIF3C	Eukaryotic translation initiation factor 3 subunit C OS=Homo sapiens GN=EIF3C PE=1 SV=1	360.23	0	8	sp|Q99613|EIF3C_HUMAN	5.27757e+06	5.48641e+06	5.58337e+06	4.23554e+06	4.47571e+06	5.44894e+06	5.27492e+06		0.0559884	0.0812645	-0.317328	-0.237757	0.0461036	-0.000722541		-0.398592
sp|O15371|EIF3D_HUMAN	EIF3D	Eukaryotic translation initiation factor 3 subunit D OS=Homo sapiens GN=EIF3D PE=1 SV=1	54.88	0	3	sp|O15371|EIF3D_HUMAN	1.25739e+06	935995	790180	758743	922942	997332	845260		-0.425861	-0.670181	-0.728751	-0.446122	-0.334288	-0.572968		-0.728751
sp|O75821|EIF3G_HUMAN	EIF3G	Eukaryotic translation initiation factor 3 subunit G OS=Homo sapiens GN=EIF3G PE=1 SV=2	152.71	0	5	sp|O75821|EIF3G_HUMAN	4.04016e+06	4.37387e+06	4.90529e+06	3.29906e+06	3.47662e+06	4.16373e+06	4.47221e+06		0.114497	0.279928	-0.292356	-0.216726	0.0434644	0.146575		-0.572284
tr|B0QY89|B0QY89_HUMAN	EIF3L	Eukaryotic translation initiation factor 3 subunit L OS=Homo sapiens GN=EIF3L PE=1 SV=1	160.39	0	4	tr|B0QY89|B0QY89_HUMAN	585801	669122	540139	434270	646892	675409	469451		0.19186	-0.117079	-0.431818	0.143115	0.205352	-0.319434		-0.63717
tr|E7EUU4|E7EUU4_HUMAN	EIF4G1	Eukaryotic translation initiation factor 4 gamma 1 OS=Homo sapiens GN=EIF4G1 PE=1 SV=1	130.36	0	8	tr|E7EUU4|E7EUU4_HUMAN	1.91722e+06	2.54835e+06	2.67968e+06	1.59387e+06	1.49021e+06	1.72824e+06	1.86012e+06		0.410546	0.483042	-0.266485	-0.3635	-0.149719	-0.0436264		-0.846542
tr|D3DQV9|D3DQV9_HUMAN	EIF4G2	Eukaryotic translation initiation factor 4 gamma 2 (Fragment) OS=Homo sapiens GN=EIF4G2 PE=1 SV=1	101.8	0	7	tr|D3DQV9|D3DQV9_HUMAN	1.97863e+06	1.81269e+06	1.53366e+06	1.36228e+06	1.74995e+06	2.04993e+06	1.52371e+06		-0.126376	-0.36753	-0.538484	-0.177194	0.0510694	-0.376914		-0.589553
sp|P55010|IF5_HUMAN	EIF5	Eukaryotic translation initiation factor 5 OS=Homo sapiens GN=EIF5 PE=1 SV=2	59.02	0	3	sp|P55010|IF5_HUMAN	1.01649e+06	569036	698943	634025	734771	810371	611402		-0.836996	-0.540343	-0.680977	-0.468223	-0.326934	-0.733396		-0.836996
tr|I3L397|I3L397_HUMAN	EIF5A	Eukaryotic translation initiation factor 5A (Fragment) OS=Homo sapiens GN=EIF5A PE=1 SV=5	175.38	0	6	tr|I3L397|I3L397_HUMAN	1.12111e+07	8.33635e+06	9.05997e+06	9.32881e+06	1.04838e+07	1.10464e+07	9.13519e+06		-0.427438	-0.307347	-0.26516	-0.0967603	-0.0213431	-0.295419		-0.427438
tr|A0A087WUT6|A0A087WUT6_HUMAN	EIF5B	Eukaryotic translation initiation factor 5B OS=Homo sapiens GN=EIF5B PE=1 SV=1	205.17	0	8	tr|A0A087WUT6|A0A087WUT6_HUMAN	1.86725e+06	1.96694e+06	3.50002e+06	2.91088e+06	2.8924e+06	3.01685e+06	3.29774e+06		0.0750358	0.906445	0.640539	0.63135	0.692126	0.820557		0.906445
sp|P56537|IF6_HUMAN	EIF6	Eukaryotic translation initiation factor 6 OS=Homo sapiens GN=EIF6 PE=1 SV=1	155.29	0	4	sp|P56537|IF6_HUMAN	6.55057e+06	5.81254e+06	4.56245e+06	4.85538e+06	5.10604e+06	5.99499e+06	3.19067e+06		-0.172452	-0.52181	-0.432036	-0.359416	-0.127862	-1.03776		-1.03776
sp|Q5RKV6|EXOS6_HUMAN	EXOSC6	Exosome complex component MTR3 OS=Homo sapiens GN=EXOSC6 PE=1 SV=1	36.67	0	3	sp|Q5RKV6|EXOS6_HUMAN	449100	585300	520319	502204	437205	364601	517750		0.382139	0.212359	0.161236	-0.0387255	-0.300718	0.205218		-0.682857
sp|Q9Y2L1|RRP44_HUMAN	DIS3	Exosome complex exonuclease RRP44 OS=Homo sapiens GN=DIS3 PE=1 SV=2	225.09	0	8	sp|Q9Y2L1|RRP44_HUMAN	1.97744e+06	1.3851e+06	1.52057e+06	1.44013e+06	1.50387e+06	1.97878e+06	1.71763e+06		-0.513647	-0.379023	-0.457433	-0.394949	0.000978126	-0.203212		-0.514625
sp|O14980|XPO1_HUMAN	XPO1	Exportin-1 OS=Homo sapiens GN=XPO1 PE=1 SV=1	143.83	0	4	sp|O14980|XPO1_HUMAN	2.29772e+06	531653	1.72627e+06	1.35271e+06	1.9286e+06	2.33573e+06	1.49856e+06		-2.11165	-0.412548	-0.764348	-0.252651	0.0236711	-0.616624		-2.13532
sp|P55060|XPO2_HUMAN	CSE1L	Exportin-2 OS=Homo sapiens GN=CSE1L PE=1 SV=3	136.41	0	5	sp|P55060|XPO2_HUMAN	2.88894e+06	2.55246e+06	3.43097e+06	2.26891e+06	2.48874e+06	3.54901e+06	2.62453e+06		-0.178651	0.24808	-0.348543	-0.215122	0.296877	-0.138479		-0.645419
sp|Q9HAV4|XPO5_HUMAN	XPO5	Exportin-5 OS=Homo sapiens GN=XPO5 PE=1 SV=1	33.51	0.000615385	4	sp|Q9HAV4|XPO5_HUMAN	1.81017e+06	1.57697e+06	1.46313e+06	989401	1.13828e+06	1.664e+06	1.27055e+06		-0.198971	-0.307075	-0.871501	-0.669273	-0.121474	-0.510679		-0.871501
sp|Q9BSJ8|ESYT1_HUMAN	ESYT1	Extended synaptotagmin-1 OS=Homo sapiens GN=ESYT1 PE=1 SV=1	165.73	0	6	sp|Q9BSJ8|ESYT1_HUMAN	2.27124e+06	2.29232e+06	2.34433e+06	2.35522e+06	2.27131e+06	2.46234e+06	2.28706e+06		0.0133304	0.0456986	0.0523807	4.87036e-05	0.11655	0.0100126		0.11655
sp|A0FGR8|ESYT2_HUMAN	ESYT2	Extended synaptotagmin-2 OS=Homo sapiens GN=ESYT2 PE=1 SV=1	68.83	0	4	sp|A0FGR8|ESYT2_HUMAN	597851	744780	747244	770940	743843	833304	865774		0.317029	0.321794	0.366835	0.315213	0.479058	0.534206		0.534206
sp|P15311|EZRI_HUMAN	EZR	Ezrin OS=Homo sapiens GN=EZR PE=1 SV=4	24.07	0.00212089	4	sp|P15311|EZRI_HUMAN	499626	571964	518088	514101	476560	453951	591698		0.195074	0.0523481	0.041203	-0.0681925	-0.138312	0.244012		-0.382324
sp|Q9Y5B9|SP16H_HUMAN	SUPT16H	FACT complex subunit SPT16 OS=Homo sapiens GN=SUPT16H PE=1 SV=1	224.78	0	7	sp|Q9Y5B9|SP16H_HUMAN	6.44165e+06	5.4989e+06	5.6154e+06	5.63693e+06	5.79418e+06	5.83511e+06	5.07521e+06		-0.228286	-0.19804	-0.192519	-0.152826	-0.14267	-0.343963		-0.343963
sp|Q08945|SSRP1_HUMAN	SSRP1	FACT complex subunit SSRP1 OS=Homo sapiens GN=SSRP1 PE=1 SV=1	264.67	0	9	sp|Q08945|SSRP1_HUMAN	9.12724e+06	6.17862e+06	8.47649e+06	8.32369e+06	8.6468e+06	9.15368e+06	8.51515e+06		-0.562894	-0.106712	-0.132955	-0.0780126	0.00417304	-0.100147		-0.567067
tr|E9PEB5|E9PEB5_HUMAN	FUBP1	Far upstream element-binding protein 1 OS=Homo sapiens GN=FUBP1 PE=1 SV=1	92.62	0	5	tr|E9PEB5|E9PEB5_HUMAN	722105	1.1389e+06	952107	974204	1.00056e+06	1.02323e+06	1.09039e+06		0.657367	0.398915	0.432016	0.470523	0.50285	0.594569		0.657367
sp|Q92945|FUBP2_HUMAN	KHSRP	Far upstream element-binding protein 2 OS=Homo sapiens GN=KHSRP PE=1 SV=4	130.07	0	6	sp|Q92945|FUBP2_HUMAN	3.77719e+06	3.95487e+06	3.85475e+06	3.45824e+06	4.03149e+06	4.62047e+06	3.77647e+06		0.0663141	0.0293217	-0.127277	0.0939974	0.290725	-0.000278192		-0.418001
sp|Q96I24|FUBP3_HUMAN	FUBP3	Far upstream element-binding protein 3 OS=Homo sapiens GN=FUBP3 PE=1 SV=2	136.28	0	4	sp|Q96I24|FUBP3_HUMAN	1.47752e+06	1.5133e+06	1.4964e+06	1.286e+06	1.3001e+06	1.62508e+06	1.36993e+06		0.0345206	0.0183191	-0.200284	-0.184553	0.137331	-0.109072		-0.337615
sp|Q96CS3|FAF2_HUMAN	FAF2	FAS-associated factor 2 OS=Homo sapiens GN=FAF2 PE=1 SV=2	22.82	0.00259875	3	sp|Q96CS3|FAF2_HUMAN	249666	201104	256673	242223	235939	285530	247327		-0.312058	0.0399305	-0.0436659	-0.0815857	0.193643	-0.0135838		-0.5057
sp|P49327|FAS_HUMAN	FASN	Fatty acid synthase OS=Homo sapiens GN=FASN PE=1 SV=3	621.88	0	19	sp|P49327|FAS_HUMAN	8.60462e+06	7.3049e+06	7.96016e+06	6.21758e+06	8.36617e+06	1.02031e+07	7.24726e+06		-0.236246	-0.112314	-0.468758	-0.0405445	0.245826	-0.247676		-0.714584
sp|Q86UX7|URP2_HUMAN	FERMT3	Fermitin family homolog 3 OS=Homo sapiens GN=FERMT3 PE=1 SV=1	617.21	0	15	sp|Q86UX7|URP2_HUMAN	3.38333e+07	2.4614e+07	2.78582e+07	2.72726e+07	3.00397e+07	2.97394e+07	2.53258e+07		-0.45896	-0.280341	-0.310987	-0.171573	-0.186068	-0.417831		-0.45896
sp|Q9Y613|FHOD1_HUMAN	FHOD1	FH1/FH2 domain-containing protein 1 OS=Homo sapiens GN=FHOD1 PE=1 SV=3	247.76	0	8	sp|Q9Y613|FHOD1_HUMAN	804220	971287	897681	768724	771328	837149	794914		0.272307	0.158613	-0.0651236	-0.0602451	0.0578937	-0.0167916		-0.33743
sp|P02751|FINC_HUMAN	FN1	Fibronectin OS=Homo sapiens GN=FN1 PE=1 SV=4	175.18	0	7	sp|P02751|FINC_HUMAN	1.28403e+06	641558	1.64725e+06	1.68031e+06	1.84526e+06	2.61965e+06	2.35178e+06		-1.00103	0.359382	0.388051	0.523148	1.02869	0.873074		-2.02972
sp|Q6PIW4|FIGL1_HUMAN	FIGNL1	Fidgetin-like protein 1 OS=Homo sapiens GN=FIGNL1 PE=1 SV=2	40.2	0	3	sp|Q6PIW4|FIGL1_HUMAN	418889	263770	402654	251134	326541	378681	350305		-0.667288	-0.0570279	-0.738112	-0.359304	-0.145584	-0.257959		-0.738112
tr|Q5HY54|Q5HY54_HUMAN	FLNA	Filamin-A OS=Homo sapiens GN=FLNA PE=1 SV=1	659.02	0	23	sp|O75369|FLNB_HUMAN;tr|Q5HY54|Q5HY54_HUMAN	1.34062e+07	1.47166e+07	1.43251e+07	1.12e+07	1.20184e+07	1.34275e+07	1.38007e+07		0.134543	0.095641	-0.259399	-0.15765	0.00229433	0.0418436		-0.393942
sp|O75369|FLNB_HUMAN	FLNB	Filamin-B OS=Homo sapiens GN=FLNB PE=1 SV=2	132.77	0	7	sp|O75369|FLNB_HUMAN	806662	665509	853210	600049	666849	855532	595169		-0.277506	0.0809359	-0.426883	-0.274603	0.0848573	-0.438664		-0.523522
sp|P39748|FEN1_HUMAN	FEN1	Flap endonuclease 1 OS=Homo sapiens GN=FEN1 PE=1 SV=1	152.88	0	3	sp|P39748|FEN1_HUMAN	3.7653e+06	3.09197e+06	2.74777e+06	3.00864e+06	3.74777e+06	3.59452e+06	3.43718e+06		-0.284238	-0.454502	-0.323656	-0.00673257	-0.066968	-0.131541		-0.454502
sp|P85037|FOXK1_HUMAN	FOXK1	Forkhead box protein K1 OS=Homo sapiens GN=FOXK1 PE=1 SV=1	80.9	0	3	sp|P85037|FOXK1_HUMAN	1.586e+06	1.89448e+06	2.30837e+06	2.02537e+06	1.92156e+06	2.16892e+06	2.19076e+06		0.256407	0.541481	0.352787	0.276883	0.451581	0.466033		0.541481
tr|H0Y7W6|H0Y7W6_HUMAN	FNBP1	Formin-binding protein 1 (Fragment) OS=Homo sapiens GN=FNBP1 PE=1 SV=2	13.38	0.00369004	3	tr|H0Y7W6|H0Y7W6_HUMAN	464888	628412	503497	419339	331500	383007	466646		0.434829	0.115101	-0.148764	-0.487875	-0.279511	0.00544529		-0.922704
tr|B4DXZ6|B4DXZ6_HUMAN	FXR1	Fragile X mental retardation syndrome-related protein 1 OS=Homo sapiens GN=FXR1 PE=1 SV=1	118.67	0	5	tr|B4DXZ6|B4DXZ6_HUMAN	1.25732e+06	1.24137e+06	1.26729e+06	1.19122e+06	1.14976e+06	1.31942e+06	1.14408e+06		-0.0184159	0.0113972	-0.0779038	-0.129015	0.0695545	-0.136154		-0.205708
sp|P51116|FXR2_HUMAN	FXR2	Fragile X mental retardation syndrome-related protein 2 OS=Homo sapiens GN=FXR2 PE=1 SV=2	14.56	0.00326797	3	sp|P51116|FXR2_HUMAN	206668	240328	203748	189993	206297	241312	200926		0.21769	-0.0205279	-0.121369	-0.00259595	0.223584	-0.0406553		-0.344953
tr|J3KPS3|J3KPS3_HUMAN	ALDOA	Fructose-bisphosphate aldolase OS=Homo sapiens GN=ALDOA PE=1 SV=1	270	0	9	tr|J3KPS3|J3KPS3_HUMAN	1.36993e+07	2.17433e+07	1.40838e+07	1.18566e+07	1.28483e+07	1.4151e+07	1.40719e+07		0.666468	0.0399341	-0.208408	-0.0925241	0.0468022	0.0387185		-0.874876
tr|E9PC90|E9PC90_HUMAN	CCNB1	G2/mitotic-specific cyclin-B1 (Fragment) OS=Homo sapiens GN=CCNB1 PE=1 SV=1	31.17	0.00117786	3	tr|E9PC90|E9PC90_HUMAN	513822	568169	516882	452410	440244	377431	389889		0.14505	0.00856458	-0.18364	-0.222964	-0.445058	-0.398204		-0.590108
sp|O00182|LEG9_HUMAN	LGALS9	Galectin-9 OS=Homo sapiens GN=LGALS9 PE=1 SV=2	68.01	0	4	sp|O00182|LEG9_HUMAN	7.16122e+06	6.70556e+06	4.17369e+06	4.17587e+06	3.56489e+06	4.37225e+06	3.91387e+06		-0.0948459	-0.778881	-0.778127	-1.00635	-0.711828	-0.871607		-1.00635
sp|Q16666|IF16_HUMAN	IFI16	Gamma-interferon-inducible protein 16 OS=Homo sapiens GN=IFI16 PE=1 SV=3	95.56	0	6	sp|Q16666|IF16_HUMAN	2.52655e+06	2.00647e+06	2.12523e+06	2.50478e+06	2.22553e+06	2.39008e+06	2.51284e+06		-0.33251	-0.249548	-0.0124804	-0.183017	-0.0801085	-0.00784795		-0.33251
sp|Q96CW5|GCP3_HUMAN	TUBGCP3	Gamma-tubulin complex component 3 OS=Homo sapiens GN=TUBGCP3 PE=1 SV=2	98.1	0	7	sp|Q96CW5|GCP3_HUMAN;tr|A0A087WU06|A0A087WU06_HUMAN	1.1626e+06	907546	815049	735572	938102	998104	738027		-0.357309	-0.512393	-0.660413	-0.309534	-0.220089	-0.655606		-0.660413
tr|I3L2C7|I3L2C7_HUMAN	GEMIN4	Gem-associated protein 4 OS=Homo sapiens GN=GEMIN4 PE=1 SV=1	60.86	0	3	tr|I3L2C7|I3L2C7_HUMAN	503969	566468	551029	412021	536054	601191	558760		0.16866	0.128794	-0.290616	0.0890445	0.25449	0.148896		-0.545106
sp|Q8TEQ6|GEMI5_HUMAN	GEMIN5	Gem-associated protein 5 OS=Homo sapiens GN=GEMIN5 PE=1 SV=3	198.64	0	8	sp|Q8TEQ6|GEMI5_HUMAN	2.59354e+06	2.8631e+06	3.11603e+06	2.56554e+06	3.0211e+06	3.23325e+06	2.76171e+06		0.142656	0.264787	-0.0156591	0.220154	0.318064	0.09064		-0.333723
sp|Q12789|TF3C1_HUMAN	GTF3C1	General transcription factor 3C polypeptide 1 OS=Homo sapiens GN=GTF3C1 PE=1 SV=4	113.16	0	11	sp|Q12789|TF3C1_HUMAN	1.80324e+06	2.1238e+06	2.06244e+06	1.49341e+06	1.4149e+06	1.5274e+06	1.45826e+06		0.236057	0.193762	-0.271979	-0.349891	-0.23951	-0.306339		-0.585948
sp|Q9UKN8|TF3C4_HUMAN	GTF3C4	General transcription factor 3C polypeptide 4 OS=Homo sapiens GN=GTF3C4 PE=1 SV=2	52.79	0	4	sp|Q9UKN8|TF3C4_HUMAN	1.0253e+06	694401	798304	742856	779012	898692	844542		-0.56221	-0.36104	-0.464896	-0.396334	-0.190152	-0.279809		-0.56221
tr|Q5T7U1|Q5T7U1_HUMAN	GTF3C5	General transcription factor 3C polypeptide 5 OS=Homo sapiens GN=GTF3C5 PE=1 SV=1	80.28	0	3	tr|Q5T7U1|Q5T7U1_HUMAN	396441	323954	253686	284733	333560	371767	293873		-0.291318	-0.644064	-0.477497	-0.24916	-0.0927095	-0.431913		-0.644064
sp|P35269|T2FA_HUMAN	GTF2F1	General transcription factor IIF subunit 1 OS=Homo sapiens GN=GTF2F1 PE=1 SV=2	151.58	0	6	sp|P35269|T2FA_HUMAN	288648	267342	2.93611e+06	1.81024e+06	1.70292e+06	2.23101e+06	2.61134e+06		-0.110623	3.34652	2.6488	2.56062	2.95032	3.17741		-3.45715
sp|P78347|GTF2I_HUMAN	GTF2I	General transcription factor II-I OS=Homo sapiens GN=GTF2I PE=1 SV=2	127.01	0	6	sp|P78347|GTF2I_HUMAN	1.37025e+06	761500	1.15555e+06	1.06324e+06	1.45302e+06	1.49297e+06	1.13238e+06		-0.847527	-0.245861	-0.365982	0.0846107	0.123746	-0.275081		-0.971273
sp|O60763|USO1_HUMAN	USO1	General vesicular transport factor p115 OS=Homo sapiens GN=USO1 PE=1 SV=2	78.98	0	5	sp|O60763|USO1_HUMAN	1.53917e+06	2.05224e+06	1.90727e+06	1.55538e+06	1.46681e+06	1.61219e+06	1.56874e+06		0.415047	0.309358	0.0151137	-0.0694725	0.0668731	0.0274559		-0.484519
sp|O60234|GMFG_HUMAN	GMFG	Glia maturation factor gamma OS=Homo sapiens GN=GMFG PE=1 SV=1	58.77	0	5	sp|O60234|GMFG_HUMAN	2.44613e+06	2.11407e+06	1.78659e+06	1.73392e+06	1.93388e+06	2.10579e+06	1.75155e+06		-0.21048	-0.453293	-0.496461	-0.339002	-0.216135	-0.48187		-0.496461
tr|K7ELL7|K7ELL7_HUMAN	PRKCSH	Glucosidase 2 subunit beta OS=Homo sapiens GN=PRKCSH PE=1 SV=1	112.41	0	6	tr|K7ELL7|K7ELL7_HUMAN	1.64819e+06	2.76174e+06	1.95578e+06	1.95977e+06	1.64479e+06	1.47383e+06	2.19709e+06		0.744693	0.246859	0.249803	-0.00297828	-0.161314	0.414712		-0.906007
sp|P00367|DHE3_HUMAN	GLUD1	Glutamate dehydrogenase 1, mitochondrial OS=Homo sapiens GN=GLUD1 PE=1 SV=2	184.91	0	5	sp|P00367|DHE3_HUMAN;sp|P49448|DHE4_HUMAN	2.76668e+06	2.9165e+06	2.12216e+06	2.38041e+06	2.21595e+06	1.92771e+06	2.60303e+06		0.0760849	-0.382618	-0.216945	-0.320231	-0.521265	-0.0879637		-0.59735
sp|O94925|GLSK_HUMAN	GLS	Glutaminase kidney isoform, mitochondrial OS=Homo sapiens GN=GLS PE=1 SV=1	58.06	0	3	sp|O94925|GLSK_HUMAN	1.64158e+06	1.51427e+06	1.58305e+06	1.36567e+06	1.38031e+06	1.77024e+06	833189		-0.116458	-0.0523717	-0.265475	-0.25009	0.10886	-0.978366		-1.08723
tr|B8ZZA8|B8ZZA8_HUMAN	GLS	Glutaminase kidney isoform, mitochondrial OS=Homo sapiens GN=GLS PE=1 SV=1	94.82	0	3	tr|B8ZZA8|B8ZZA8_HUMAN	1.02661e+06	930612	851785	903548	875641	951169	1.35598e+06		-0.141632	-0.269323	-0.184212	-0.229473	-0.110111	0.40145		-0.670773
sp|P47897|SYQ_HUMAN	QARS	Glutamine--tRNA ligase OS=Homo sapiens GN=QARS PE=1 SV=1	73.33	0	6	sp|P47897|SYQ_HUMAN	1.83213e+06	1.7846e+06	1.5671e+06	1.21057e+06	1.39703e+06	1.77197e+06	1.40771e+06		-0.0379154	-0.225416	-0.597829	-0.391157	-0.0481617	-0.380168		-0.597829
sp|Q9Y2Q3|GSTK1_HUMAN	GSTK1	Glutathione S-transferase kappa 1 OS=Homo sapiens GN=GSTK1 PE=1 SV=3	123.94	0	4	sp|Q9Y2Q3|GSTK1_HUMAN	1.36557e+06	1.0979e+06	1.13572e+06	1.12685e+06	1.23938e+06	1.50316e+06	1.19536e+06		-0.314759	-0.265906	-0.277214	-0.139894	0.138492	-0.192067		-0.45325
sp|P09211|GSTP1_HUMAN	GSTP1	Glutathione S-transferase P OS=Homo sapiens GN=GSTP1 PE=1 SV=2	307.73	0	7	sp|P09211|GSTP1_HUMAN	1.38148e+07	8.62584e+06	9.32657e+06	8.9013e+06	1.10749e+07	1.19368e+07	9.77362e+06		-0.679478	-0.566797	-0.634127	-0.318927	-0.210798	-0.499251		-0.679478
sp|P04406|G3P_HUMAN	GAPDH	Glyceraldehyde-3-phosphate dehydrogenase OS=Homo sapiens GN=GAPDH PE=1 SV=3	380.21	0	9	sp|P04406|G3P_HUMAN	9.69515e+07	2.40443e+08	1.46707e+08	1.35943e+08	1.88215e+08	1.58817e+08	1.6194e+08		1.31036	0.5976	0.487662	0.957047	0.712032	0.740124		1.31036
sp|P41250|SYG_HUMAN	GARS	Glycine--tRNA ligase OS=Homo sapiens GN=GARS PE=1 SV=3	133.34	0	9	sp|P41250|SYG_HUMAN	2.45206e+06	2.28491e+06	2.15749e+06	1.76502e+06	1.9697e+06	2.25867e+06	1.84743e+06		-0.101858	-0.184643	-0.474309	-0.316017	-0.118524	-0.408476		-0.474309
sp|P49915|GUAA_HUMAN	GMPS	GMP synthase [glutamine-hydrolyzing] OS=Homo sapiens GN=GMPS PE=1 SV=1	79.39	0	5	sp|P49915|GUAA_HUMAN	1.95813e+06	1.29595e+06	1.35262e+06	1.26591e+06	1.5566e+06	1.76394e+06	1.24279e+06		-0.595464	-0.53372	-0.629299	-0.33108	-0.150677	-0.655888		-0.655888
sp|Q92896|GSLG1_HUMAN	GLG1	Golgi apparatus protein 1 OS=Homo sapiens GN=GLG1 PE=1 SV=2	31.47	0.00118835	3	sp|Q92896|GSLG1_HUMAN	683859	282842	494586	371906	364742	351070	421597		-1.2737	-0.467475	-0.87876	-0.906822	-0.961938	-0.697833		-1.2737
tr|F8W785|F8W785_HUMAN	GOLIM4	Golgi integral membrane protein 4 OS=Homo sapiens GN=GOLIM4 PE=1 SV=1	153.96	0	6	tr|F8W785|F8W785_HUMAN	1.34669e+06	2.4364e+06	2.2058e+06	1.85166e+06	1.33707e+06	1.16816e+06	1.45118e+06		0.855331	0.711882	0.459403	-0.0103452	-0.205187	0.107806		-1.06052
sp|Q9H3P7|GCP60_HUMAN	ACBD3	Golgi resident protein GCP60 OS=Homo sapiens GN=ACBD3 PE=1 SV=4	119.93	0	4	sp|Q9H3P7|GCP60_HUMAN	1.02165e+06	1.73302e+06	1.41475e+06	1.44606e+06	1.32051e+06	1.25417e+06	1.30204e+06		0.762394	0.469654	0.501225	0.370202	0.295839	0.349881		0.762394
sp|Q14789|GOGB1_HUMAN	GOLGB1	Golgin subfamily B member 1 OS=Homo sapiens GN=GOLGB1 PE=1 SV=2	246.2	0	9	sp|Q14789|GOGB1_HUMAN	3.72559e+06	3.31272e+06	3.70106e+06	3.40155e+06	3.67269e+06	3.67099e+06	3.54699e+06		-0.169451	-0.00953002	-0.131274	-0.0206299	-0.0212961	-0.0708703		-0.169451
sp|Q92538|GBF1_HUMAN	GBF1	Golgi-specific brefeldin A-resistance guanine nucleotide exchange factor 1 OS=Homo sapiens GN=GBF1 PE=1 SV=2	100.33	0	5	sp|Q92538|GBF1_HUMAN	723713	466214	686962	448799	533522	684858	536003		-0.634427	-0.0751886	-0.68935	-0.439872	-0.0796132	-0.433178		-0.68935
sp|Q92643|GPI8_HUMAN	PIGK	GPI-anchor transamidase OS=Homo sapiens GN=PIGK PE=1 SV=2	73.43	0	4	sp|Q92643|GPI8_HUMAN	1.69344e+06	1.47411e+06	1.82824e+06	1.87235e+06	1.81776e+06	1.79798e+06	1.85789e+06		-0.200106	0.1105	0.144901	0.102211	0.0864242	0.133713		-0.345007
sp|Q96PE1|GP124_HUMAN	GPR124	G-protein coupled receptor 124 OS=Homo sapiens GN=GPR124 PE=1 SV=2	165.27	0	6	sp|Q96PE1|GP124_HUMAN	2.65611e+06	2.60523e+06	2.56238e+06	2.97485e+06	3.36145e+06	3.14489e+06	3.17391e+06		-0.0279004	-0.0518272	0.163504	0.33977	0.243696	0.256949		-0.391597
sp|P01112|RASH_HUMAN	HRAS	GTPase HRas OS=Homo sapiens GN=HRAS PE=1 SV=1	152.96	0	5	sp|P01112|RASH_HUMAN	3.58418e+06	2.81136e+06	3.71131e+06	3.59369e+06	3.49666e+06	3.7476e+06	3.79864e+06		-0.350378	0.0502837	0.00382316	-0.0356678	0.0643239	0.0838401		-0.434218
sp|Q14C86|GAPD1_HUMAN	GAPVD1	GTPase-activating protein and VPS9 domain-containing protein 1 OS=Homo sapiens GN=GAPVD1 PE=1 SV=2	43.93	0	5	sp|Q14C86|GAPD1_HUMAN	1.3777e+06	357986	657147	508543	786709	926501	561919		-1.94429	-1.06798	-1.43782	-0.808364	-0.5724	-1.29383		-1.94429
tr|J3KQE5|J3KQE5_HUMAN	RAN	GTP-binding nuclear protein Ran (Fragment) OS=Homo sapiens GN=RAN PE=1 SV=1	99.86	0	4	tr|J3KQE5|J3KQE5_HUMAN	1.45718e+07	1.0205e+07	1.04225e+07	9.83289e+06	1.09448e+07	1.28749e+07	1.07163e+07		-0.513902	-0.483482	-0.567493	-0.412934	-0.178624	-0.443375		-0.567493
sp|O00178|GTPB1_HUMAN	GTPBP1	GTP-binding protein 1 OS=Homo sapiens GN=GTPBP1 PE=1 SV=3	62.36	0	3	sp|O00178|GTPB1_HUMAN	956779	860237	800376	766463	906365	934747	852416		-0.153452	-0.257509	-0.31997	-0.0780942	-0.0336103	-0.166628		-0.31997
sp|P04899|GNAI2_HUMAN	GNAI2	Guanine nucleotide-binding protein G(i) subunit alpha-2 OS=Homo sapiens GN=GNAI2 PE=1 SV=3	570.48	0	9	sp|P04899|GNAI2_HUMAN	7.20085e+07	9.81368e+07	8.433e+07	8.99363e+07	8.5713e+07	7.12245e+07	9.76753e+07		0.446628	0.22788	0.320737	0.251348	-0.0157933	0.439827		-0.462421
sp|P08754|GNAI3_HUMAN	GNAI3	Guanine nucleotide-binding protein G(k) subunit alpha OS=Homo sapiens GN=GNAI3 PE=1 SV=3	313.05	0	6	sp|P08754|GNAI3_HUMAN	1.50211e+07	2.50287e+07	1.88675e+07	2.02961e+07	1.87268e+07	1.54958e+07	2.37109e+07		0.736593	0.328913	0.434215	0.318112	0.0448901	0.658558		0.736593
sp|P63092|GNAS2_HUMAN	GNAS	Guanine nucleotide-binding protein G(s) subunit alpha isoforms short OS=Homo sapiens GN=GNAS PE=1 SV=1	128.24	0	5	sp|P63092|GNAS2_HUMAN	6.70455e+06	9.07914e+06	7.32282e+06	7.11575e+06	8.04912e+06	7.94407e+06	7.05682e+06		0.437416	0.12726	0.0858758	0.263691	0.244738	0.0738774		0.437416
sp|Q14344|GNA13_HUMAN	GNA13	Guanine nucleotide-binding protein subunit alpha-13 OS=Homo sapiens GN=GNA13 PE=1 SV=2	107.07	0	5	sp|Q14344|GNA13_HUMAN	6.35381e+06	5.95041e+06	7.22396e+06	5.72003e+06	4.58274e+06	4.38529e+06	5.18179e+06		-0.0946336	0.185167	-0.151599	-0.471412	-0.534949	-0.294173		-0.720116
sp|P30679|GNA15_HUMAN	GNA15	Guanine nucleotide-binding protein subunit alpha-15 OS=Homo sapiens GN=GNA15 PE=1 SV=2	75.62	0	3	sp|P30679|GNA15_HUMAN	4.77421e+06	5.37356e+06	5.16071e+06	4.75058e+06	3.96301e+06	3.63972e+06	4.46912e+06		0.170618	0.112309	-0.00715627	-0.268664	-0.391432	-0.0952698		-0.56205
sp|P63244|GBLP_HUMAN	GNB2L1	Guanine nucleotide-binding protein subunit beta-2-like 1 OS=Homo sapiens GN=GNB2L1 PE=1 SV=3	360.6	0	8	sp|P63244|GBLP_HUMAN;tr|H0YAM7|H0YAM7_HUMAN	3.87222e+07	3.93944e+07	3.44086e+07	3.10274e+07	2.93123e+07	3.3963e+07	3.93954e+07		0.0248297	-0.170392	-0.319619	-0.401657	-0.189201	0.0248628		-0.42652
sp|Q9BVP2|GNL3_HUMAN	GNL3	Guanine nucleotide-binding protein-like 3 OS=Homo sapiens GN=GNL3 PE=1 SV=2	178.16	0	8	sp|Q9BVP2|GNL3_HUMAN	2.185e+06	907871	1.44045e+06	1.2729e+06	1.52181e+06	1.91482e+06	1.85223e+06		-1.26708	-0.601121	-0.779521	-0.521845	-0.190424	-0.238375		-1.26708
tr|H0YMA4|H0YMA4_HUMAN	KIAA0101	HCG2039386, isoform CRA_b OS=Homo sapiens GN=KIAA0101 PE=1 SV=1	100.22	0	3	tr|H0YMA4|H0YMA4_HUMAN	2.10017e+06	3.50216e+06	2.53891e+06	2.81063e+06	1.82965e+06	1.16814e+06	2.29502e+06		0.737737	0.273702	0.420385	-0.19894	-0.846288	0.128001		-1.58403
sp|P0DMV8|HS71A_HUMAN	HSPA1A	Heat shock 70 kDa protein 1A OS=Homo sapiens GN=HSPA1A PE=1 SV=1	43.92	0	3	sp|P0DMV8|HS71A_HUMAN;sp|P34931|HS71L_HUMAN	389745	434911	438103	371033	466339	578449	393108		0.15819	0.168742	-0.0709801	0.258849	0.569661	0.0123983		-0.640641
tr|E9PKE3|E9PKE3_HUMAN	HSPA8	Heat shock cognate 71 kDa protein OS=Homo sapiens GN=HSPA8 PE=1 SV=1	393.04	0	11	tr|E9PKE3|E9PKE3_HUMAN	1.42176e+07	1.76592e+07	1.42637e+07	1.19009e+07	1.23056e+07	1.65127e+07	1.3564e+07		0.312741	0.00467596	-0.256606	-0.208358	0.215899	-0.0678974		-0.569347
sp|Q92598|HS105_HUMAN	HSPH1	Heat shock protein 105 kDa OS=Homo sapiens GN=HSPH1 PE=1 SV=1	291.21	0	13	sp|Q92598|HS105_HUMAN	6.12712e+06	5.13322e+06	5.03984e+06	4.28267e+06	4.40395e+06	5.2225e+06	4.4568e+06		-0.255344	-0.281832	-0.516699	-0.476412	-0.230468	-0.459201		-0.516699
sp|P04792|HSPB1_HUMAN	HSPB1	Heat shock protein beta-1 OS=Homo sapiens GN=HSPB1 PE=1 SV=2	259.58	0	7	sp|P04792|HSPB1_HUMAN	1.02546e+07	8.51626e+06	8.17792e+06	8.00627e+06	9.49216e+06	1.0877e+07	8.87734e+06		-0.267979	-0.326467	-0.357069	-0.111464	0.0850031	-0.208072		-0.442073
sp|P07900|HS90A_HUMAN	HSP90AA1	Heat shock protein HSP 90-alpha OS=Homo sapiens GN=HSP90AA1 PE=1 SV=5	152.4	0	5	sp|P07900|HS90A_HUMAN	5.54099e+06	5.57078e+06	4.93055e+06	3.76855e+06	4.47584e+06	5.93212e+06	4.72096e+06		0.00773662	-0.168397	-0.556133	-0.307985	0.0984031	-0.231064		-0.654536
sp|P08238|HS90B_HUMAN	HSP90AB1	Heat shock protein HSP 90-beta OS=Homo sapiens GN=HSP90AB1 PE=1 SV=4	511.93	0	13	sp|P07900|HS90A_HUMAN;sp|P08238|HS90B_HUMAN	4.43863e+07	4.18818e+07	4.15886e+07	3.26204e+07	3.86475e+07	4.93387e+07	3.86458e+07		-0.0837915	-0.0939248	-0.444339	-0.199737	0.152606	-0.1998		-0.596945
sp|Q15477|SKIV2_HUMAN	SKIV2L	Helicase SKI2W OS=Homo sapiens GN=SKIV2L PE=1 SV=3	49.88	0	3	sp|Q15477|SKIV2_HUMAN;tr|H7C5N0|H7C5N0_HUMAN	3.18981e+06	3.62424e+06	3.32605e+06	4.36835e+06	2.75649e+06	3.10021e+06	3.64643e+06		0.184206	0.060338	0.453618	-0.210637	-0.0411038	0.193014		-0.664255
tr|A0A0A0MS59|A0A0A0MS59_HUMAN	SRCAP	Helicase SRCAP OS=Homo sapiens GN=SRCAP PE=1 SV=1	46.43	0	4	tr|A0A0A0MS59|A0A0A0MS59_HUMAN	236754	333702	280183	289911	203466	183375	216327		0.495174	0.242984	0.292224	-0.218599	-0.368595	-0.130176		-0.863769
sp|P69905|HBA_HUMAN	HBA1	Hemoglobin subunit alpha OS=Homo sapiens GN=HBA1 PE=1 SV=2	65.94	0	4	sp|P69905|HBA_HUMAN	2.04834e+06	1.75585e+06	2.26432e+06	2.37649e+06	2.75459e+06	3.19026e+06	2.40114e+06		-0.222287	0.144626	0.214377	0.427387	0.639222	0.229269		-0.861508
sp|Q68CP4|HGNAT_HUMAN	HGSNAT	Heparan-alpha-glucosaminide N-acetyltransferase OS=Homo sapiens GN=HGSNAT PE=1 SV=2	136.38	0	3	sp|Q68CP4|HGNAT_HUMAN	2.36644e+06	2.75305e+06	2.47557e+06	2.85977e+06	2.66653e+06	2.43454e+06	3.02803e+06		0.218312	0.0650424	0.273181	0.172246	0.0409285	0.355662		0.355662
sp|P51858|HDGF_HUMAN	HDGF	Hepatoma-derived growth factor OS=Homo sapiens GN=HDGF PE=1 SV=1	163.97	0	6	sp|P51858|HDGF_HUMAN	6.84759e+06	6.9697e+06	7.4071e+06	8.14261e+06	8.20616e+06	5.90883e+06	8.40183e+06		0.0254988	0.113312	0.249895	0.261111	-0.212725	0.295106		-0.507831
tr|B0QZK4|B0QZK4_HUMAN	HP1BP3	Heterochromatin protein 1-binding protein 3 (Fragment) OS=Homo sapiens GN=HP1BP3 PE=1 SV=1	146.16	0	3	tr|B0QZK4|B0QZK4_HUMAN	2.18099e+06	1.72945e+06	1.98169e+06	1.73482e+06	1.58888e+06	1.7296e+06	1.45854e+06		-0.334673	-0.138251	-0.330198	-0.456978	-0.334546	-0.580462		-0.580462
tr|F8W6I7|F8W6I7_HUMAN	HNRNPA1	Heterogeneous nuclear ribonucleoprotein A1 OS=Homo sapiens GN=HNRNPA1 PE=1 SV=2	381.48	0	6	tr|F8W6I7|F8W6I7_HUMAN	1.31672e+07	1.57879e+07	1.20182e+07	1.10054e+07	1.17894e+07	1.17705e+07	1.17191e+07		0.261875	-0.131724	-0.258729	-0.159451	-0.161772	-0.168077		-0.520604
sp|P51991|ROA3_HUMAN	HNRNPA3	Heterogeneous nuclear ribonucleoprotein A3 OS=Homo sapiens GN=HNRNPA3 PE=1 SV=2	231.29	0	5	sp|P51991|ROA3_HUMAN	1.25568e+07	1.03453e+07	1.205e+07	9.97242e+06	1.09085e+07	1.13598e+07	1.03763e+07		-0.2795	-0.0594321	-0.332455	-0.203024	-0.144527	-0.275173		-0.332455
tr|H0YA96|H0YA96_HUMAN	HNRNPD	Heterogeneous nuclear ribonucleoprotein D0 (Fragment) OS=Homo sapiens GN=HNRNPD PE=1 SV=1	149.4	0	6	tr|D6RF44|D6RF44_HUMAN;tr|H0YA96|H0YA96_HUMAN	1.16027e+07	1.40045e+07	9.86381e+06	8.94111e+06	9.07464e+06	9.4815e+06	9.48352e+06		0.271427	-0.234245	-0.375935	-0.354549	-0.291274	-0.290966		-0.647363
sp|P52597|HNRPF_HUMAN	HNRNPF	Heterogeneous nuclear ribonucleoprotein F OS=Homo sapiens GN=HNRNPF PE=1 SV=3	150.31	0	5	sp|P52597|HNRPF_HUMAN	3.75406e+06	2.2069e+06	2.66601e+06	2.3915e+06	4.9708e+06	4.86768e+06	3.12421e+06		-0.766432	-0.493771	-0.650535	0.405025	0.37478	-0.26496		-1.17146
tr|G8JLB6|G8JLB6_HUMAN	HNRNPH1	Heterogeneous nuclear ribonucleoprotein H OS=Homo sapiens GN=HNRNPH1 PE=1 SV=1	312.06	0	6	sp|P52597|HNRPF_HUMAN;tr|G8JLB6|G8JLB6_HUMAN;tr|H0YB39|H0YB39_HUMAN	1.7643e+07	1.21132e+07	1.27848e+07	1.25459e+07	1.44706e+07	1.59366e+07	8.50383e+06		-0.542522	-0.46467	-0.491878	-0.285974	-0.146758	-1.05291		-1.05291
sp|P61978|HNRPK_HUMAN	HNRNPK	Heterogeneous nuclear ribonucleoprotein K OS=Homo sapiens GN=HNRNPK PE=1 SV=1	618.85	0	13	sp|P61978|HNRPK_HUMAN	2.48754e+07	2.77787e+07	2.58283e+07	2.13238e+07	2.17554e+07	2.58611e+07	2.29089e+07		0.15926	0.0542324	-0.222256	-0.193344	0.0560667	-0.118808		-0.381516
sp|P14866|HNRPL_HUMAN	HNRNPL	Heterogeneous nuclear ribonucleoprotein L OS=Homo sapiens GN=HNRNPL PE=1 SV=2	381.67	0	9	sp|P14866|HNRPL_HUMAN;tr|M0QYT0|M0QYT0_HUMAN	2.68086e+07	1.83994e+07	2.13686e+07	2.07789e+07	2.52465e+07	2.91525e+07	2.31802e+07		-0.543038	-0.327201	-0.367577	-0.0866103	0.120925	-0.209799		-0.663963
tr|A0A087X0X3|A0A087X0X3_HUMAN	HNRNPM	Heterogeneous nuclear ribonucleoprotein M OS=Homo sapiens GN=HNRNPM PE=1 SV=1	849.26	0	16	tr|A0A087X0X3|A0A087X0X3_HUMAN	3.81407e+07	3.40457e+07	3.5229e+07	3.05629e+07	3.55719e+07	4.02143e+07	3.2679e+07		-0.163859	-0.114569	-0.31955	-0.100595	0.0763768	-0.222967		-0.395926
sp|O60506|HNRPQ_HUMAN	SYNCRIP	Heterogeneous nuclear ribonucleoprotein Q OS=Homo sapiens GN=SYNCRIP PE=1 SV=2	161.2	0	11	sp|O60506|HNRPQ_HUMAN	8.40574e+06	6.4032e+06	6.07635e+06	5.97862e+06	7.18561e+06	8.66389e+06	6.08591e+06		-0.392581	-0.46817	-0.491562	-0.226264	0.0436415	-0.4659		-0.535203
sp|O43390|HNRPR_HUMAN	HNRNPR	Heterogeneous nuclear ribonucleoprotein R OS=Homo sapiens GN=HNRNPR PE=1 SV=1	108.2	0	4	sp|O43390|HNRPR_HUMAN	3.47993e+06	1.44843e+06	2.41454e+06	2.30048e+06	2.83709e+06	3.33662e+06	2.45281e+06		-1.26457	-0.527312	-0.597127	-0.294649	-0.0606708	-0.504621		-1.26457
sp|Q00839|HNRPU_HUMAN	HNRNPU	Heterogeneous nuclear ribonucleoprotein U OS=Homo sapiens GN=HNRNPU PE=1 SV=6	671.12	0	17	sp|Q00839|HNRPU_HUMAN	6.73252e+07	5.79114e+07	6.51859e+07	5.12039e+07	5.91643e+07	6.65474e+07	5.25445e+07		-0.217299	-0.0465859	-0.394894	-0.186421	-0.0167648	-0.357607		-0.394894
tr|A0A0A0MRA5|A0A0A0MRA5_HUMAN	HNRNPUL1	Heterogeneous nuclear ribonucleoprotein U-like protein 1 OS=Homo sapiens GN=HNRNPUL1 PE=1 SV=1	269.04	0	9	tr|A0A0A0MRA5|A0A0A0MRA5_HUMAN	5.16281e+06	3.36722e+06	4.86163e+06	3.67642e+06	4.31328e+06	5.26759e+06	4.18106e+06		-0.616598	-0.0867162	-0.489856	-0.259372	0.0289849	-0.304288		-0.645582
sp|Q1KMD3|HNRL2_HUMAN	HNRNPUL2	Heterogeneous nuclear ribonucleoprotein U-like protein 2 OS=Homo sapiens GN=HNRNPUL2 PE=1 SV=1	163.3	0	9	sp|Q1KMD3|HNRL2_HUMAN	2.64758e+06	1.2937e+06	2.56265e+06	1.89408e+06	2.00426e+06	2.6853e+06	1.82667e+06		-1.03317	-0.0470355	-0.483173	-0.401606	0.0204115	-0.53546		-1.05359
sp|P22626|ROA2_HUMAN	HNRNPA2B1	Heterogeneous nuclear ribonucleoproteins A2/B1 OS=Homo sapiens GN=HNRNPA2B1 PE=1 SV=2	314.98	0	9	sp|P22626|ROA2_HUMAN	1.15794e+07	1.04638e+07	8.98277e+06	8.32755e+06	1.02958e+07	1.09649e+07	8.96226e+06		-0.146149	-0.366324	-0.475592	-0.169499	-0.0786589	-0.369623		-0.475592
tr|B2R5W2|B2R5W2_HUMAN	HNRNPC	Heterogeneous nuclear ribonucleoproteins C1/C2 OS=Homo sapiens GN=HNRNPC PE=1 SV=1	148.96	0	3	tr|B2R5W2|B2R5W2_HUMAN	6.84105e+06	5.82271e+06	5.82617e+06	5.45957e+06	6.35466e+06	7.31729e+06	5.46324e+06		-0.232526	-0.23167	-0.325432	-0.106403	0.0970917	-0.324462		-0.422523
tr|E9PB90|E9PB90_HUMAN	HK2	Hexokinase OS=Homo sapiens GN=HK2 PE=1 SV=1	301.6	0	10	sp|P19367|HXK1_HUMAN;tr|E9PB90|E9PB90_HUMAN	4.91352e+06	5.24738e+06	4.72001e+06	3.87205e+06	4.13546e+06	4.16229e+06	4.32463e+06		0.0948395	-0.0579688	-0.343659	-0.24871	-0.23938	-0.184181		-0.438499
sp|P19367|HXK1_HUMAN	HK1	Hexokinase-1 OS=Homo sapiens GN=HK1 PE=1 SV=3	106.12	0	6	sp|P19367|HXK1_HUMAN	2.78631e+06	4.26258e+06	4.3562e+06	4.05741e+06	3.89393e+06	3.35929e+06	4.40254e+06		0.613373	0.644718	0.542204	0.482872	0.269803	0.659982		0.659982
sp|P09429|HMGB1_HUMAN	HMGB1	High mobility group protein B1 OS=Homo sapiens GN=HMGB1 PE=1 SV=3	198.83	0	5	sp|P09429|HMGB1_HUMAN	2.56157e+06	1.46921e+06	2.04794e+06	1.75107e+06	1.77051e+06	2.07228e+06	1.85912e+06		-0.801982	-0.322851	-0.548791	-0.532864	-0.305805	-0.462404		-0.801982
sp|Q9BW71|HIRP3_HUMAN	HIRIP3	HIRA-interacting protein 3 OS=Homo sapiens GN=HIRIP3 PE=1 SV=3	35.77	0	3	sp|Q9BW71|HIRP3_HUMAN	632106	567642	807675	859547	774253	704751	869624		-0.155185	0.353607	0.44341	0.292638	0.156947	0.460225		-0.61541
sp|Q09472|EP300_HUMAN	EP300	Histone acetyltransferase p300 OS=Homo sapiens GN=EP300 PE=1 SV=2	66.24	0	4	sp|Q09472|EP300_HUMAN	784400	674133	883852	715552	744031	780800	799496		-0.218558	0.172215	-0.132533	-0.0762284	-0.00663719	0.0275002		-0.390772
sp|P10412|H14_HUMAN	HIST1H1E	Histone H1.4 OS=Homo sapiens GN=HIST1H1E PE=1 SV=2	461.74	0	8	sp|P10412|H14_HUMAN;sp|P16402|H13_HUMAN	8.85331e+07	8.82374e+07	9.2968e+07	8.97856e+07	8.3939e+07	6.75558e+07	8.11497e+07		-0.00482581	0.0705182	0.020268	-0.0768749	-0.390136	-0.125631		-0.460654
sp|P16401|H15_HUMAN	HIST1H1B	Histone H1.5 OS=Homo sapiens GN=HIST1H1B PE=1 SV=3	155.14	0	6	sp|P16401|H15_HUMAN	8.04111e+06	6.99896e+06	8.53277e+06	6.82199e+06	7.57507e+06	6.91621e+06	7.1416e+06		-0.200254	0.0856204	-0.237202	-0.0861352	-0.217413	-0.171147		-0.322822
tr|U3KQK0|U3KQK0_HUMAN	HIST1H2BN	Histone H2B OS=Homo sapiens GN=HIST1H2BN PE=1 SV=1	190.59	0	4	sp|P06899|H2B1J_HUMAN;tr|U3KQK0|U3KQK0_HUMAN	3.56801e+07	2.3876e+07	3.00148e+07	3.42758e+07	3.38782e+07	3.07172e+07	3.35066e+07		-0.579556	-0.249445	-0.0579305	-0.0747598	-0.216073	-0.0906759		-0.579556
tr|K7EK07|K7EK07_HUMAN	H3F3B	Histone H3 (Fragment) OS=Homo sapiens GN=H3F3B PE=1 SV=1	158.05	0	4	tr|K7EK07|K7EK07_HUMAN	1.03429e+08	9.34591e+07	9.63493e+07	8.53891e+07	6.92235e+07	6.34551e+07	7.08347e+07		-0.14624	-0.102302	-0.276523	-0.579314	-0.704839	-0.546119		-0.704839
sp|P62805|H4_HUMAN	HIST1H4A	Histone H4 OS=Homo sapiens GN=HIST1H4A PE=1 SV=2	326.27	0	7	sp|P62805|H4_HUMAN	3.06664e+07	1.05783e+07	1.03884e+07	1.18394e+07	1.11007e+07	1.01618e+07	9.53055e+06		-1.53555	-1.56168	-1.37306	-1.466	-1.5935	-1.68603		-1.68603
tr|E9PC52|E9PC52_HUMAN	RBBP7	Histone-binding protein RBBP7 OS=Homo sapiens GN=RBBP7 PE=1 SV=1	165.4	0	5	tr|E9PC52|E9PC52_HUMAN	3.74001e+06	3.56688e+06	3.76293e+06	3.12861e+06	3.4478e+06	4.31783e+06	3.30993e+06		-0.0683792	0.00881695	-0.257518	-0.117363	0.207265	-0.176241		-0.464783
sp|Q03164|KMT2A_HUMAN	KMT2A	Histone-lysine N-methyltransferase 2A OS=Homo sapiens GN=KMT2A PE=1 SV=5	145.62	0	9	sp|Q03164|KMT2A_HUMAN	1.69669e+06	2.02403e+06	1.89078e+06	1.71117e+06	1.4386e+06	1.49094e+06	1.59794e+06		0.254506	0.156255	0.0122597	-0.238062	-0.186505	-0.0865101		-0.492569
sp|Q9UMN6|KMT2B_HUMAN	KMT2B	Histone-lysine N-methyltransferase 2B OS=Homo sapiens GN=KMT2B PE=1 SV=1	90.07	0	5	sp|Q9UMN6|KMT2B_HUMAN	404066	327048	390553	375806	358056	301758	431349		-0.305092	-0.0490745	-0.104604	-0.174405	-0.4212	0.0942627		-0.515462
sp|Q15910|EZH2_HUMAN	EZH2	Histone-lysine N-methyltransferase EZH2 OS=Homo sapiens GN=EZH2 PE=1 SV=2	66.65	0	5	sp|Q15910|EZH2_HUMAN	2.13472e+06	1.84425e+06	1.81643e+06	2.17748e+06	2.00456e+06	1.64038e+06	2.01744e+06		-0.211009	-0.232937	0.0286153	-0.0907618	-0.38002	-0.0815222		-0.408635
sp|O96028|NSD2_HUMAN	WHSC1	Histone-lysine N-methyltransferase NSD2 OS=Homo sapiens GN=WHSC1 PE=1 SV=1	158.01	0	5	sp|O96028|NSD2_HUMAN	1.22131e+06	1.045e+06	1.12859e+06	1.19073e+06	1.22547e+06	1.21871e+06	1.28516e+06		-0.224929	-0.113905	-0.0365801	0.00490759	-0.00307011	0.0735163		-0.298445
sp|Q9BZ95|NSD3_HUMAN	WHSC1L1	Histone-lysine N-methyltransferase NSD3 OS=Homo sapiens GN=WHSC1L1 PE=1 SV=1	58.67	0	3	sp|Q9BZ95|NSD3_HUMAN	185381	185361	261848	223409	213166	258344	230292		-0.000155125	0.498241	0.269199	0.201487	0.478802	0.312974		-0.498396
sp|Q53H47|SETMR_HUMAN	SETMAR	Histone-lysine N-methyltransferase SETMAR OS=Homo sapiens GN=SETMAR PE=1 SV=2	33.7	0.000617284	3	sp|Q53H47|SETMR_HUMAN	115546	176373	165217	72176.7	61554.2	101826	93521.3		0.610162	0.515896	-0.678858	-0.908536	-0.182357	-0.305097		-1.5187
sp|O43463|SUV91_HUMAN	SUV39H1	Histone-lysine N-methyltransferase SUV39H1 OS=Homo sapiens GN=SUV39H1 PE=1 SV=1	139.96	0	5	sp|O43463|SUV91_HUMAN	2.50586e+06	2.58819e+06	2.59648e+06	2.67023e+06	2.27901e+06	2.08769e+06	2.30302e+06		0.0466414	0.0512542	0.0916616	-0.136894	-0.263396	-0.121775		-0.355058
sp|P04439|1A03_HUMAN	HLA-A	HLA class I histocompatibility antigen, A-3 alpha chain OS=Homo sapiens GN=HLA-A PE=1 SV=2	155.95	0	4	sp|P04439|1A03_HUMAN;sp|P30512|1A29_HUMAN	3.12415e+06	2.77396e+06	2.90628e+06	2.85246e+06	2.93103e+06	2.62197e+06	3.21384e+06		-0.171514	-0.104289	-0.131256	-0.0920522	-0.25281	0.0408382		-0.293649
sp|P30491|1B53_HUMAN	HLA-B	HLA class I histocompatibility antigen, B-53 alpha chain OS=Homo sapiens GN=HLA-B PE=1 SV=1	920.16	0	11	sp|P01889|1B07_HUMAN;sp|P01892|1A02_HUMAN;sp|P01893|HLAH_HUMAN;sp|P03989|1B27_HUMAN;sp|P04439|1A03_HUMAN;sp|P10314|1A32_HUMAN;sp|P10316|1A69_HUMAN;sp|P10321|1C07_HUMAN;sp|P16189|1A31_HUMAN;sp|P16190|1A33_HUMAN;sp|P18462|1A25_HUMAN;sp|P18463|1B37_HUMAN;sp|P18464|1B51_HUMAN;sp|P30447|1A23_HUMAN;sp|P30462|1B14_HUMAN;sp|P30466|1B18_HUMAN;sp|P30481|1B44_HUMAN;sp|P30486|1B48_HUMAN;sp|P30491|1B53_HUMAN;…	1.21948e+08	1.32491e+08	1.25515e+08	1.35969e+08	1.33848e+08	1.07728e+08	1.38525e+08		0.119621	0.0415937	0.15701	0.13433	-0.178871	0.183878		-0.362749
sp|P30499|1C01_HUMAN	HLA-C	HLA class I histocompatibility antigen, Cw-1 alpha chain OS=Homo sapiens GN=HLA-C PE=1 SV=1	231.44	0	3	sp|P04222|1C03_HUMAN;sp|P30499|1C01_HUMAN	1.33845e+07	1.41358e+07	1.39091e+07	1.649e+07	1.55894e+07	1.28115e+07	1.4869e+07		0.0787805	0.0554577	0.301026	0.219997	-0.0631235	0.151738		-0.36415
sp|Q29963|1C06_HUMAN	HLA-C	HLA class I histocompatibility antigen, Cw-6 alpha chain OS=Homo sapiens GN=HLA-C PE=1 SV=2	538.58	0	7	sp|P01889|1B07_HUMAN;sp|P01893|HLAH_HUMAN;sp|P10321|1C07_HUMAN;sp|P13747|HLAE_HUMAN;sp|P18463|1B37_HUMAN;sp|P30462|1B14_HUMAN;sp|P30486|1B48_HUMAN;sp|P30499|1C01_HUMAN;sp|Q29718|1B82_HUMAN;sp|Q29865|1C18_HUMAN;sp|Q29963|1C06_HUMAN;tr|A0A087WWL9|A0A087WWL9_HUMAN	3.90715e+07	4.42103e+07	4.13514e+07	4.84759e+07	4.17023e+07	3.49941e+07	3.61524e+07		0.178265	0.0818194	0.31115	0.0940101	-0.159006	-0.112027		-0.470156
sp|P31271|HXA13_HUMAN	HOXA13	Homeobox protein Hox-A13 OS=Homo sapiens GN=HOXA13 PE=1 SV=3	53.05	0	3	sp|P31271|HXA13_HUMAN	303002	307275	340123	356694	324327	297751	320374		0.0202025	0.166728	0.235357	0.0981209	-0.0252222	0.0804261		-0.26058
sp|Q86YZ3|HORN_HUMAN	HRNR	Hornerin OS=Homo sapiens GN=HRNR PE=1 SV=2	75.95	0	4	sp|Q86YZ3|HORN_HUMAN	221487	85940.7	131943	193370	172434	193156	226950		-1.36581	-0.747305	-0.195857	-0.361182	-0.197456	0.035149		-1.40096
tr|A0A087X1H6|A0A087X1H6_HUMAN	ST13	Hsc70-interacting protein OS=Homo sapiens GN=ST13 PE=1 SV=1	36.87	0	3	tr|A0A087X1H6|A0A087X1H6_HUMAN	636429	735394	551023	538396	608733	709048	646429		0.208518	-0.207886	-0.241331	-0.0641888	0.155885	0.0224926		-0.44985
sp|P42858|HD_HUMAN	HTT	Huntingtin OS=Homo sapiens GN=HTT PE=1 SV=2	93.46	0	5	sp|P42858|HD_HUMAN	424092	314650	453270	293968	285793	396149	288781		-0.43063	0.0959906	-0.528721	-0.569411	-0.0983365	-0.554404		-0.665401
sp|P52292|IMA1_HUMAN	KPNA2	Importin subunit alpha-1 OS=Homo sapiens GN=KPNA2 PE=1 SV=1	280.78	0	7	sp|P52292|IMA1_HUMAN	4.88137e+06	5.1187e+06	6.17362e+06	4.5327e+06	5.36435e+06	6.78657e+06	5.36852e+06		0.0684895	0.338831	-0.106915	0.136118	0.475396	0.137237		-0.58231
sp|Q14974|IMB1_HUMAN	KPNB1	Importin subunit beta-1 OS=Homo sapiens GN=KPNB1 PE=1 SV=2	165.35	0	4	sp|Q14974|IMB1_HUMAN	3.45086e+06	3.22646e+06	5.09617e+06	2.9661e+06	2.97498e+06	4.08917e+06	3.3427e+06		-0.0970022	0.562458	-0.218388	-0.214073	0.244855	-0.0459392		-0.780846
sp|Q8TEX9|IPO4_HUMAN	IPO4	Importin-4 OS=Homo sapiens GN=IPO4 PE=1 SV=2	94.76	0	4	sp|Q8TEX9|IPO4_HUMAN	1.07919e+06	619054	1.07958e+06	691544	1.001e+06	1.36671e+06	812653		-0.801819	0.000514136	-0.642062	-0.108511	0.34075	-0.409244		-1.14257
sp|Q9NQS7|INCE_HUMAN	INCENP	Inner centromere protein OS=Homo sapiens GN=INCENP PE=1 SV=3	127.65	0	9	sp|Q9NQS7|INCE_HUMAN	1.70623e+06	1.50558e+06	1.94596e+06	1.99308e+06	1.74865e+06	1.43472e+06	1.87421e+06		-0.180493	0.189675	0.224189	0.0354317	-0.250043	0.135472		-0.474232
sp|Q9Y2U8|MAN1_HUMAN	LEMD3	Inner nuclear membrane protein Man1 OS=Homo sapiens GN=LEMD3 PE=1 SV=2	46.31	0	3	sp|Q9Y2U8|MAN1_HUMAN	373172	917037	358905	357467	352644	371567	255944		1.29714	-0.0562373	-0.0620322	-0.081629	-0.00621868	-0.544015		-1.84115
tr|H0Y4R1|H0Y4R1_HUMAN	IMPDH2	Inosine-5'-monophosphate dehydrogenase 2 (Fragment) OS=Homo sapiens GN=IMPDH2 PE=1 SV=1	182.41	0	8	tr|H0Y4R1|H0Y4R1_HUMAN	2.42336e+06	2.09266e+06	2.29089e+06	1.61308e+06	1.89908e+06	2.19805e+06	1.7888e+06		-0.211673	-0.0810999	-0.587189	-0.351706	-0.140786	-0.438015		-0.587189
sp|Q14643|ITPR1_HUMAN	ITPR1	Inositol 1,4,5-trisphosphate receptor type 1 OS=Homo sapiens GN=ITPR1 PE=1 SV=3	66.5	0	4	sp|Q14643|ITPR1_HUMAN	227194	268690	1.50433e+06	1.0313e+06	509499	799757	716911		0.242021	2.72713	2.18246	1.16516	1.81564	1.65787		2.72713
sp|Q14573|ITPR3_HUMAN	ITPR3	Inositol 1,4,5-trisphosphate receptor type 3 OS=Homo sapiens GN=ITPR3 PE=1 SV=2	95.13	0	3	sp|Q14573|ITPR3_HUMAN	382784	492132	466530	532548	442965	447508	514692		0.362516	0.285441	0.476382	0.210664	0.225385	0.427181		0.476382
tr|A0A087WZV0|A0A087WZV0_HUMAN	PPIP5K2	Inositol hexakisphosphate and diphosphoinositol-pentakisphosphate kinase 2 OS=Homo sapiens GN=PPIP5K2 PE=1 SV=1	89.88	0	4	tr|A0A087WZV0|A0A087WZV0_HUMAN	481339	442821	363199	388867	463017	504272	375366		-0.12033	-0.406294	-0.307779	-0.0559879	0.0671475	-0.358756		-0.473442
sp|Q9Y4H2|IRS2_HUMAN	IRS2	Insulin receptor substrate 2 OS=Homo sapiens GN=IRS2 PE=1 SV=2	187.28	0	9	sp|Q9Y4H2|IRS2_HUMAN	1.36109e+06	1.53263e+06	1.33201e+06	1.18801e+06	1.21041e+06	1.34946e+06	1.43443e+06		0.171248	-0.0311609	-0.19621	-0.169267	-0.0123813	0.0757186		-0.367458
sp|O00425|IF2B3_HUMAN	IGF2BP3	Insulin-like growth factor 2 mRNA-binding protein 3 OS=Homo sapiens GN=IGF2BP3 PE=1 SV=2	192.94	0	4	sp|O00425|IF2B3_HUMAN	1.27991e+06	1.08955e+06	797064	766577	1.04824e+06	1.19756e+06	996495		-0.232306	-0.683274	-0.739538	-0.288068	-0.0959475	-0.361108		-0.739538
sp|Q9NQX7|ITM2C_HUMAN	ITM2C	Integral membrane protein 2C OS=Homo sapiens GN=ITM2C PE=1 SV=1	111.5	0	3	sp|Q9NQX7|ITM2C_HUMAN	700015	595284	650907	714483	571688	448592	479150		-0.233808	-0.104935	0.0295129	-0.29216	-0.641983	-0.546909		-0.671496
tr|J3KMZ7|J3KMZ7_HUMAN	INTS2	Integrator complex subunit 2 OS=Homo sapiens GN=INTS2 PE=1 SV=1	94.02	0	3	tr|J3KMZ7|J3KMZ7_HUMAN	225012	232638	239064	208451	151175	168863	114545		0.0480857	0.0873972	-0.110293	-0.573785	-0.41415	-0.974091		-1.06149
sp|Q9NVH2|INT7_HUMAN	INTS7	Integrator complex subunit 7 OS=Homo sapiens GN=INTS7 PE=1 SV=1	62.49	0	4	sp|Q9NVH2|INT7_HUMAN	458961	282343	451895	341285	405702	487894	409224		-0.70092	-0.0223819	-0.427394	-0.177948	0.0881978	-0.165481		-0.789118
sp|P23229|ITA6_HUMAN	ITGA6	Integrin alpha-6 OS=Homo sapiens GN=ITGA6 PE=1 SV=5	38.59	0	4	sp|P23229|ITA6_HUMAN	349925	532436	420455	169175	95676.4	104718	101031		0.605564	0.264905	-1.04853	-1.87081	-1.74054	-1.79224		-2.47637
sp|P05107|ITB2_HUMAN	ITGB2	Integrin beta-2 OS=Homo sapiens GN=ITGB2 PE=1 SV=2	376.42	0	11	sp|P05107|ITB2_HUMAN;tr|D3DSM0|D3DSM0_HUMAN	4.09384e+07	5.08685e+07	4.41466e+07	4.28332e+07	3.82692e+07	3.18888e+07	4.30268e+07		0.313318	0.108849	0.0652745	-0.0972715	-0.360405	0.0717821		-0.673723
sp|Q7Z5L9|I2BP2_HUMAN	IRF2BP2	Interferon regulatory factor 2-binding protein 2 OS=Homo sapiens GN=IRF2BP2 PE=1 SV=2	316.69	0	8	sp|Q7Z5L9|I2BP2_HUMAN	6.61503e+06	8.14382e+06	6.46691e+06	6.07445e+06	6.62838e+06	6.07829e+06	7.01369e+06		0.29996	-0.0326692	-0.122993	0.00290901	-0.12208	0.0844263		-0.422953
sp|P19525|E2AK2_HUMAN	EIF2AK2	Interferon-induced, double-stranded RNA-activated protein kinase OS=Homo sapiens GN=EIF2AK2 PE=1 SV=2	28.95	0.00171625	3	sp|P19525|E2AK2_HUMAN	670367	499579	670246	695490	562593	683306	621921		-0.424239	-0.000260123	0.0530778	-0.252859	0.0275806	-0.10822		-0.477317
sp|O75569|PRKRA_HUMAN	PRKRA	Interferon-inducible double-stranded RNA-dependent protein kinase activator A OS=Homo sapiens GN=PRKRA PE=1 SV=1	52.96	0	4	sp|O75569|PRKRA_HUMAN	2.22493e+06	1.24259e+06	1.53847e+06	1.36867e+06	1.69848e+06	1.72753e+06	1.49537e+06		-0.840408	-0.532263	-0.700991	-0.389518	-0.365055	-0.573255		-0.840408
tr|B4DY09|B4DY09_HUMAN	ILF2	Interleukin enhancer-binding factor 2 OS=Homo sapiens GN=ILF2 PE=1 SV=1	75.46	0	3	tr|B4DY09|B4DY09_HUMAN	878106	565646	911085	654361	808037	992575	722368		-0.634495	0.0531908	-0.424307	-0.119974	0.176781	-0.281661		-0.811276
sp|Q12906|ILF3_HUMAN	ILF3	Interleukin enhancer-binding factor 3 OS=Homo sapiens GN=ILF3 PE=1 SV=3	193.59	0	5	sp|Q12906|ILF3_HUMAN	3.04318e+06	4.05676e+06	3.91541e+06	3.03099e+06	3.26447e+06	3.88155e+06	3.59836e+06		0.414747	0.363582	-0.00579373	0.101268	0.351052	0.241756		-0.42054
sp|Q27J81|INF2_HUMAN	INF2	Inverted formin-2 OS=Homo sapiens GN=INF2 PE=1 SV=2	212.77	0	11	sp|Q27J81|INF2_HUMAN	2.26012e+06	2.01187e+06	2.88629e+06	1.49593e+06	1.67438e+06	2.04541e+06	1.23885e+06		-0.167864	0.352816	-0.595358	-0.432771	-0.144015	-0.867404		-1.22022
tr|H0YL72|H0YL72_HUMAN	IDH3A	Isocitrate dehydrogenase [NAD] subunit alpha, mitochondrial OS=Homo sapiens GN=IDH3A PE=1 SV=1	60.27	0	4	tr|H0YL72|H0YL72_HUMAN	748433	796857	586789	594821	653732	786795	541502		0.0904473	-0.351032	-0.331419	-0.195174	0.0721147	-0.466908		-0.557355
sp|O75874|IDHC_HUMAN	IDH1	Isocitrate dehydrogenase [NADP] cytoplasmic OS=Homo sapiens GN=IDH1 PE=1 SV=2	44.66	0	4	sp|O75874|IDHC_HUMAN	658890	869523	569719	534801	522982	611225	449934		0.400185	-0.209789	-0.301037	-0.333277	-0.108336	-0.550326		-0.950512
sp|P48735|IDHP_HUMAN	IDH2	Isocitrate dehydrogenase [NADP], mitochondrial OS=Homo sapiens GN=IDH2 PE=1 SV=2	233.73	0	8	sp|P48735|IDHP_HUMAN	4.98268e+06	3.32185e+06	3.00111e+06	3.32177e+06	3.43505e+06	4.37695e+06	3.04315e+06		-0.584936	-0.731426	-0.58497	-0.536589	-0.186997	-0.711355		-0.731426
tr|J3KR24|J3KR24_HUMAN	IARS	Isoleucine--tRNA ligase, cytoplasmic OS=Homo sapiens GN=IARS PE=1 SV=1	157.04	0	8	tr|J3KR24|J3KR24_HUMAN	3.50355e+06	2.29599e+06	3.2639e+06	2.30454e+06	2.83155e+06	3.81656e+06	2.48508e+06		-0.609704	-0.102221	-0.604339	-0.307226	0.123455	-0.495523		-0.73316
tr|A0A087WY82|A0A087WY82_HUMAN	F11R	Junctional adhesion molecule A OS=Homo sapiens GN=F11R PE=1 SV=1	39.22	0	4	tr|A0A087WY82|A0A087WY82_HUMAN	1.277e+06	2.07485e+06	1.62774e+06	1.70774e+06	1.326e+06	1.17405e+06	1.42054e+06		0.700249	0.350115	0.419329	0.0543223	-0.121262	0.153683		-0.821511
tr|A0A087X0M4|A0A087X0M4_HUMAN	SLC4A1AP	Kanadaptin OS=Homo sapiens GN=SLC4A1AP PE=1 SV=1	109.57	0	4	tr|A0A087X0M4|A0A087X0M4_HUMAN	1.12265e+06	1.09902e+06	1.09875e+06	1.02823e+06	1.28005e+06	966450	1.07599e+06		-0.0306965	-0.0310471	-0.126744	0.189296	-0.216141	-0.0612421		-0.405436
sp|O94819|KBTBB_HUMAN	KBTBD11	Kelch repeat and BTB domain-containing protein 11 OS=Homo sapiens GN=KBTBD11 PE=1 SV=1	94.44	0	4	sp|O94819|KBTBB_HUMAN	1.83171e+06	1.6407e+06	1.48455e+06	1.3783e+06	1.24321e+06	1.41677e+06	1.13845e+06		-0.158888	-0.303166	-0.410308	-0.559129	-0.370592	-0.686124		-0.686124
sp|Q14145|KEAP1_HUMAN	KEAP1	Kelch-like ECH-associated protein 1 OS=Homo sapiens GN=KEAP1 PE=1 SV=2	87.91	0	6	sp|Q14145|KEAP1_HUMAN	1.66375e+06	1.70171e+06	1.68332e+06	1.33053e+06	1.50914e+06	1.73612e+06	1.45281e+06		0.0325445	0.0168697	-0.322441	-0.140709	0.0614325	-0.195591		-0.383873
sp|P13645|K1C10_HUMAN	KRT10	Keratin, type I cytoskeletal 10 OS=Homo sapiens GN=KRT10 PE=1 SV=6	981.48	0	21	sp|P13645|K1C10_HUMAN	3.32537e+07	3.2818e+07	4.28629e+07	4.18528e+07	2.53224e+07	3.07662e+07	3.63293e+07		-0.0190301	0.366213	0.331809	-0.393099	-0.112167	0.127619		-0.759312
sp|P02533|K1C14_HUMAN	KRT14	Keratin, type I cytoskeletal 14 OS=Homo sapiens GN=KRT14 PE=1 SV=4	278.44	0	7	sp|P02533|K1C14_HUMAN	3.45679e+06	1.0651e+07	8.6582e+06	5.68734e+06	5.84338e+06	4.16698e+06	6.08593e+06		1.62349	1.32464	0.718322	0.757372	0.26957	0.816047		1.62349
sp|P08779|K1C16_HUMAN	KRT16	Keratin, type I cytoskeletal 16 OS=Homo sapiens GN=KRT16 PE=1 SV=4	420.46	0	9	sp|P02533|K1C14_HUMAN;sp|P08779|K1C16_HUMAN	2.433e+06	1.51616e+07	1.16769e+07	7.10969e+06	7.48824e+06	4.93209e+06	6.30397e+06		2.63961	2.26285	1.54705	1.62189	1.01946	1.37352		2.63961
sp|P35527|K1C9_HUMAN	KRT9	Keratin, type I cytoskeletal 9 OS=Homo sapiens GN=KRT9 PE=1 SV=3	1307.3	0	20	sp|P35527|K1C9_HUMAN	7.40668e+07	7.30141e+07	5.54775e+07	6.92092e+07	6.45558e+07	4.88541e+07	9.42398e+07		-0.0206512	-0.416922	-0.0978625	-0.198281	-0.600347	0.34751		-0.947857
sp|P04264|K2C1_HUMAN	KRT1	Keratin, type II cytoskeletal 1 OS=Homo sapiens GN=KRT1 PE=1 SV=6	1328.9	0	22	sp|P04264|K2C1_HUMAN	8.70571e+07	9.72197e+07	8.63738e+07	9.02859e+07	7.62445e+07	6.27077e+07	1.02654e+08		0.159287	-0.0113677	0.0525395	-0.191329	-0.473318	0.237753		-0.711071
sp|P35908|K22E_HUMAN	KRT2	Keratin, type II cytoskeletal 2 epidermal OS=Homo sapiens GN=KRT2 PE=1 SV=2	489.79	0	11	sp|P35908|K22E_HUMAN	1.1992e+07	1.18057e+07	1.41133e+07	1.33942e+07	8.72316e+06	1.19811e+07	1.20198e+07		-0.0225925	0.234982	0.159533	-0.459149	-0.00130729	0.0033412		-0.69413
sp|P13647|K2C5_HUMAN	KRT5	Keratin, type II cytoskeletal 5 OS=Homo sapiens GN=KRT5 PE=1 SV=3	154.89	0	4	sp|P13647|K2C5_HUMAN	1.95085e+06	4.10891e+06	3.35439e+06	2.89847e+06	1.8205e+06	1.51681e+06	2.62074e+06		1.07466	0.781948	0.571192	-0.0997674	-0.363061	0.425872		-1.43772
sp|P02538|K2C6A_HUMAN	KRT6A	Keratin, type II cytoskeletal 6A OS=Homo sapiens GN=KRT6A PE=1 SV=3	294.25	0	11	sp|P02538|K2C6A_HUMAN;sp|P04259|K2C6B_HUMAN	4.1946e+06	1.28905e+07	1.15382e+07	7.27059e+06	8.86766e+06	5.6765e+06	6.97381e+06		1.6197	1.45981	0.793538	1.08002	0.436468	0.733413		1.6197
tr|H0Y8E4|H0Y8E4_HUMAN	KIDINS220	Kinase D-interacting substrate of 220 kDa (Fragment) OS=Homo sapiens GN=KIDINS220 PE=1 SV=1	50.32	0	3	tr|H0Y8E4|H0Y8E4_HUMAN	1.34716e+06	1.37893e+06	970957	1.24949e+06	1.17854e+06	981481	1.01917e+06		0.0336304	-0.472442	-0.108586	-0.192917	-0.456888	-0.402527		-0.506073
sp|P33176|KINH_HUMAN	KIF5B	Kinesin-1 heavy chain OS=Homo sapiens GN=KIF5B PE=1 SV=1	438.64	0	13	sp|P33176|KINH_HUMAN	3.66876e+06	3.1689e+06	3.21561e+06	2.90979e+06	3.32424e+06	3.57946e+06	3.10764e+06		-0.211313	-0.1902	-0.334376	-0.142268	-0.0355501	-0.239473		-0.334376
sp|Q9NS87|KIF15_HUMAN	KIF15	Kinesin-like protein KIF15 OS=Homo sapiens GN=KIF15 PE=1 SV=1	158.77	0	4	sp|Q9NS87|KIF15_HUMAN	453851	246705	323867	214148	276620	361520	267493		-0.879433	-0.486816	-1.08361	-0.714315	-0.328144	-0.76272		-1.08361
sp|O95235|KI20A_HUMAN	KIF20A	Kinesin-like protein KIF20A OS=Homo sapiens GN=KIF20A PE=1 SV=1	249.4	0	10	sp|O95235|KI20A_HUMAN	2.62442e+06	2.98679e+06	2.71432e+06	2.44831e+06	1.96754e+06	2.29114e+06	2.38643e+06		0.186597	0.0485913	-0.100212	-0.415607	-0.195934	-0.137144		-0.602204
sp|Q14807|KIF22_HUMAN	KIF22	Kinesin-like protein KIF22 OS=Homo sapiens GN=KIF22 PE=1 SV=5	194.33	0	8	sp|Q14807|KIF22_HUMAN	994783	720505	836300	812718	797038	859371	917482		-0.465373	-0.250362	-0.291627	-0.319733	-0.211101	-0.116702		-0.465373
sp|O00139|KIF2A_HUMAN	KIF2A	Kinesin-like protein KIF2A OS=Homo sapiens GN=KIF2A PE=1 SV=3	85.89	0	4	sp|O00139|KIF2A_HUMAN	1.27261e+06	963161	991346	929848	1.05422e+06	1.05637e+06	875387		-0.401946	-0.360334	-0.452728	-0.271623	-0.26868	-0.539802		-0.539802
sp|Q99661|KIF2C_HUMAN	KIF2C	Kinesin-like protein KIF2C OS=Homo sapiens GN=KIF2C PE=1 SV=2	448.09	0	11	sp|Q99661|KIF2C_HUMAN	1.17044e+07	1.02357e+07	9.52176e+06	8.24411e+06	9.822e+06	1.03659e+07	8.81803e+06		-0.19345	-0.297756	-0.50562	-0.252968	-0.17521	-0.408528		-0.50562
sp|Q9BW19|KIFC1_HUMAN	KIFC1	Kinesin-like protein KIFC1 OS=Homo sapiens GN=KIFC1 PE=1 SV=2	188.85	0	8	sp|Q9BW19|KIFC1_HUMAN	2.78098e+06	3.34207e+06	3.03933e+06	2.87649e+06	2.78477e+06	2.81383e+06	2.58863e+06		0.265148	0.12816	0.0487152	0.00196286	0.0169393	-0.103407		-0.368555
tr|A0A0C4DGP5|A0A0C4DGP5_HUMAN	KIF18B	Kinesin-like protein OS=Homo sapiens GN=KIF18B PE=1 SV=1	75.29	0	4	tr|A0A0C4DGP5|A0A0C4DGP5_HUMAN	884593	1.16162e+06	886129	991741	828179	752775	964028		0.393052	0.00250215	0.164949	-0.0950715	-0.232796	0.12406		-0.625848
sp|Q9BXK1|KLF16_HUMAN	KLF16	Krueppel-like factor 16 OS=Homo sapiens GN=KLF16 PE=1 SV=1	42.25	0	3	sp|Q9BXK1|KLF16_HUMAN	157298	280491	207577	308345	248817	235632	278000		0.834457	0.400148	0.971044	0.661584	0.583035	0.821585		0.971044
sp|Q04760|LGUL_HUMAN	GLO1	Lactoylglutathione lyase OS=Homo sapiens GN=GLO1 PE=1 SV=4	48.2	0	3	sp|Q04760|LGUL_HUMAN	1.29972e+06	1.10896e+06	1.13251e+06	1.00921e+06	1.0968e+06	1.17979e+06	1.19135e+06		-0.228999	-0.198686	-0.364974	-0.244912	-0.139671	-0.125607		-0.364974
sp|P42166|LAP2A_HUMAN	TMPO	Lamina-associated polypeptide 2, isoform alpha OS=Homo sapiens GN=TMPO PE=1 SV=2	147.43	0	8	sp|P42166|LAP2A_HUMAN	2.61173e+06	2.27999e+06	2.25154e+06	2.11252e+06	2.16637e+06	2.50161e+06	2.16278e+06		-0.19598	-0.214097	-0.306039	-0.269726	-0.062152	-0.272123		-0.306039
sp|Q14739|LBR_HUMAN	LBR	Lamin-B receptor OS=Homo sapiens GN=LBR PE=1 SV=2	104.36	0	4	sp|Q14739|LBR_HUMAN	2.63487e+06	2.87148e+06	2.55144e+06	2.7082e+06	2.74935e+06	2.58262e+06	4.03689e+06		0.124062	-0.0464175	0.0396061	0.0613623	-0.0288964	0.615515		-0.661933
sp|P20700|LMNB1_HUMAN	LMNB1	Lamin-B1 OS=Homo sapiens GN=LMNB1 PE=1 SV=2	300.1	0	13	sp|P20700|LMNB1_HUMAN	7.80428e+06	8.92587e+06	7.39209e+06	7.02619e+06	6.35483e+06	6.46389e+06	5.55558e+06		0.193729	-0.0782819	-0.151522	-0.296411	-0.271861	-0.490327		-0.684055
tr|A0A0B4J210|A0A0B4J210_HUMAN	LARP1	La-related protein 1 (Fragment) OS=Homo sapiens GN=LARP1 PE=1 SV=2	71.99	0	5	tr|A0A0B4J210|A0A0B4J210_HUMAN	1.79577e+06	1.67008e+06	2.04192e+06	1.69265e+06	1.59801e+06	1.28809e+06	1.67495e+06		-0.104684	0.185322	-0.0853218	-0.168326	-0.479367	-0.100481		-0.664689
sp|Q01650|LAT1_HUMAN	SLC7A5	Large neutral amino acids transporter small subunit 1 OS=Homo sapiens GN=SLC7A5 PE=1 SV=2	160.89	0	3	sp|Q01650|LAT1_HUMAN	2.78685e+06	4.5613e+06	3.875e+06	4.33873e+06	2.82999e+06	3.08063e+06	3.58222e+06		0.710809	0.475561	0.638636	0.0221616	0.144587	0.362218		0.710809
sp|O75387|LAT3_HUMAN	SLC43A1	Large neutral amino acids transporter small subunit 3 OS=Homo sapiens GN=SLC43A1 PE=1 SV=1	78.69	0	3	sp|O75387|LAT3_HUMAN	768252	626257	539908	659157	574392	565443	607824		-0.294826	-0.508866	-0.220958	-0.419543	-0.442197	-0.337925		-0.508866
sp|Q86V48|LUZP1_HUMAN	LUZP1	Leucine zipper protein 1 OS=Homo sapiens GN=LUZP1 PE=1 SV=2	100.85	0	4	sp|Q86V48|LUZP1_HUMAN	492901	818038	776222	535784	384257	478701	581444		0.73087	0.655171	0.120352	-0.359226	-0.042175	0.238342		-1.0901
sp|P42704|LPPRC_HUMAN	LRPPRC	Leucine-rich PPR motif-containing protein, mitochondrial OS=Homo sapiens GN=LRPPRC PE=1 SV=3	207.12	0	15	sp|P42704|LPPRC_HUMAN	5.00472e+06	3.78191e+06	4.28411e+06	3.57464e+06	3.77115e+06	4.76101e+06	3.37654e+06		-0.404174	-0.224294	-0.485491	-0.408286	-0.0720237	-0.567745		-0.567745
sp|O75427|LRCH4_HUMAN	LRCH4	Leucine-rich repeat and calponin homology domain-containing protein 4 OS=Homo sapiens GN=LRCH4 PE=1 SV=2	117.91	0	3	sp|O75427|LRCH4_HUMAN	295229	322604	326397	317307	341984	288049	191267		0.127931	0.144795	0.104046	0.212094	-0.0355185	-0.626244		-0.838338
sp|Q32MZ4|LRRF1_HUMAN	LRRFIP1	Leucine-rich repeat flightless-interacting protein 1 OS=Homo sapiens GN=LRRFIP1 PE=1 SV=2	178.54	0	5	sp|Q32MZ4|LRRF1_HUMAN	3.02529e+06	5.11203e+06	3.5579e+06	4.07327e+06	2.7411e+06	2.15284e+06	3.94378e+06		0.756823	0.23395	0.429113	-0.142317	-0.490832	0.382505		-1.24766
sp|Q8N1G4|LRC47_HUMAN	LRRC47	Leucine-rich repeat-containing protein 47 OS=Homo sapiens GN=LRRC47 PE=1 SV=1	82.1	0	3	sp|Q8N1G4|LRC47_HUMAN	748716	642558	637170	674014	743728	789773	629769		-0.220591	-0.23274	-0.15164	-0.00964265	0.07702	-0.249594		-0.326614
sp|Q9P2J5|SYLC_HUMAN	LARS	Leucine--tRNA ligase, cytoplasmic OS=Homo sapiens GN=LARS PE=1 SV=2	196.35	0	8	sp|Q9P2J5|SYLC_HUMAN	6.02233e+06	4.65251e+06	5.09964e+06	4.5932e+06	5.71555e+06	6.64829e+06	4.57542e+06		-0.372312	-0.239926	-0.39082	-0.0754283	0.142662	-0.396416		-0.539078
sp|Q9UIQ6|LCAP_HUMAN	LNPEP	Leucyl-cystinyl aminopeptidase OS=Homo sapiens GN=LNPEP PE=1 SV=3	168.94	0	4	sp|Q9UIQ6|LCAP_HUMAN	3.0906e+06	3.4573e+06	5.1063e+06	6.47337e+06	5.97716e+06	5.16092e+06	6.254e+06		0.161761	0.724392	1.06663	0.951574	0.739741	1.01689		1.06663
sp|O60711|LPXN_HUMAN	LPXN	Leupaxin OS=Homo sapiens GN=LPXN PE=1 SV=1	180.06	0	3	sp|O60711|LPXN_HUMAN	5.03465e+06	2.93458e+06	2.79552e+06	2.71857e+06	3.44948e+06	4.07338e+06	3.65284e+06		-0.77874	-0.848777	-0.889043	-0.545515	-0.305666	-0.462874		-0.889043
tr|F8VQE1|F8VQE1_HUMAN	LIMA1	LIM domain and actin-binding protein 1 OS=Homo sapiens GN=LIMA1 PE=1 SV=1	86.65	0	4	tr|F8VQE1|F8VQE1_HUMAN	550338	850398	747274	541844	324570	399171	555240		0.62782	0.44132	-0.0224395	-0.761789	-0.463312	0.0127942		-1.38961
sp|Q9GZY6|NTAL_HUMAN	LAT2	Linker for activation of T-cells family member 2 OS=Homo sapiens GN=LAT2 PE=1 SV=1	461.81	0	7	sp|Q9GZY6|NTAL_HUMAN	4.23093e+07	4.33681e+07	4.80513e+07	5.69035e+07	5.15956e+07	4.25705e+07	5.28985e+07		0.0356612	0.183602	0.427543	0.286273	0.00887975	0.322252		0.427543
tr|A0A087WZF1|A0A087WZF1_HUMAN	LPP	Lipoma-preferred partner OS=Homo sapiens GN=LPP PE=1 SV=1	26.41	0.00220264	3	tr|A0A087WZF1|A0A087WZF1_HUMAN	1.72207e+06	2.27194e+06	1.50326e+06	1.83614e+06	2.06527e+06	1.9715e+06	2.06042e+06		0.399784	-0.196048	0.0925354	0.26219	0.195153	0.258796		-0.595833
sp|P00338|LDHA_HUMAN	LDHA	L-lactate dehydrogenase A chain OS=Homo sapiens GN=LDHA PE=1 SV=2	80.89	0	3	sp|P00338|LDHA_HUMAN	4.81523e+06	6.60064e+06	4.74306e+06	4.192e+06	3.354e+06	3.82776e+06	4.85369e+06		0.455002	-0.021787	-0.199966	-0.521724	-0.331105	0.011477		-0.976726
sp|P07195|LDHB_HUMAN	LDHB	L-lactate dehydrogenase B chain OS=Homo sapiens GN=LDHB PE=1 SV=2	104.25	0	7	sp|P07195|LDHB_HUMAN	2.50402e+06	4.0294e+06	3.56502e+06	3.0053e+06	2.49126e+06	2.83873e+06	3.25484e+06		0.686315	0.509664	0.263259	-0.00737341	0.180999	0.378339		-0.693688
sp|P36776|LONM_HUMAN	LONP1	Lon protease homolog, mitochondrial OS=Homo sapiens GN=LONP1 PE=1 SV=2	62.21	0	6	sp|P36776|LONM_HUMAN	1.162e+06	613331	878823	827944	1.02929e+06	1.23179e+06	849526		-0.92187	-0.402964	-0.489004	-0.174959	0.0841437	-0.45188		-1.00601
tr|B7Z3Z9|B7Z3Z9_HUMAN	ACSL1	Long-chain-fatty-acid--CoA ligase 1 OS=Homo sapiens GN=ACSL1 PE=1 SV=1	157.14	0	7	tr|B7Z3Z9|B7Z3Z9_HUMAN	4.18637e+06	3.22206e+06	3.77488e+06	3.8201e+06	4.20165e+06	3.91767e+06	3.6755e+06		-0.377716	-0.149272	-0.132092	0.00525623	-0.0957037	-0.187761		-0.382972
sp|O60488|ACSL4_HUMAN	ACSL4	Long-chain-fatty-acid--CoA ligase 4 OS=Homo sapiens GN=ACSL4 PE=1 SV=2	177.28	0	4	sp|O60488|ACSL4_HUMAN	7.3933e+06	7.11122e+06	6.41758e+06	6.32532e+06	6.51767e+06	6.18305e+06	6.64138e+06		-0.0561219	-0.204189	-0.22508	-0.181862	-0.257899	-0.154736		-0.257899
tr|E7EMG9|E7EMG9_HUMAN	LSP1	Lymphocyte-specific protein 1 (Fragment) OS=Homo sapiens GN=LSP1 PE=1 SV=1	257.41	0	8	tr|E7EMG9|E7EMG9_HUMAN	5.78151e+06	9.89234e+06	7.56324e+06	7.95245e+06	6.78069e+06	4.63587e+06	9.01723e+06		0.774866	0.387558	0.459952	0.229985	-0.318607	0.641237		-1.09347
tr|I3VM54|I3VM54_HUMAN	KDM2A	Lysine-specific demethylase 2A OS=Homo sapiens GN=KDM2A PE=1 SV=1	158.06	0	6	tr|I3VM54|I3VM54_HUMAN	3.76652e+06	4.99322e+06	4.25567e+06	4.84327e+06	4.26311e+06	3.50992e+06	3.96942e+06		0.40674	0.176155	0.36275	0.178675	-0.101791	0.0756993		-0.508532
sp|Q7LBC6|KDM3B_HUMAN	KDM3B	Lysine-specific demethylase 3B OS=Homo sapiens GN=KDM3B PE=1 SV=2	44.12	0	6	sp|Q7LBC6|KDM3B_HUMAN	1.32323e+06	1.51837e+06	1.57591e+06	1.34212e+06	1.46017e+06	1.50185e+06	1.6206e+06		0.198459	0.252121	0.0204465	0.142067	0.182676	0.292456		0.292456
sp|P41229|KDM5C_HUMAN	KDM5C	Lysine-specific demethylase 5C OS=Homo sapiens GN=KDM5C PE=1 SV=2	106	0	10	sp|P41229|KDM5C_HUMAN	692479	660980	915857	620304	766719	1.04581e+06	863330		-0.0671657	0.403351	-0.158796	0.146927	0.594782	0.31814		-0.753578
sp|O60341|KDM1A_HUMAN	KDM1A	Lysine-specific histone demethylase 1A OS=Homo sapiens GN=KDM1A PE=1 SV=2	33.72	0.000618047	3	sp|O60341|KDM1A_HUMAN	759490	1.00095e+06	893148	828129	795683	900840	875280		0.398265	0.233869	0.124826	0.0671635	0.24624	0.204715		0.398265
sp|Q15046|SYK_HUMAN	KARS	Lysine--tRNA ligase OS=Homo sapiens GN=KARS PE=1 SV=3	88.6	0	9	sp|Q15046|SYK_HUMAN	1.75522e+06	975849	1.46249e+06	1.18327e+06	1.41896e+06	1.6895e+06	1.25072e+06		-0.846921	-0.263223	-0.568871	-0.306816	-0.0550515	-0.488889		-0.846921
sp|Q6UWP7|LCLT1_HUMAN	LCLAT1	Lysocardiolipin acyltransferase 1 OS=Homo sapiens GN=LCLAT1 PE=1 SV=1	50.67	0	3	sp|Q6UWP7|LCLT1_HUMAN	950157	510333	758007	888435	939332	919287	898146		-0.896727	-0.325954	-0.0968995	-0.0165312	-0.0476514	-0.0812167		-0.896727
sp|P10253|LYAG_HUMAN	GAA	Lysosomal alpha-glucosidase OS=Homo sapiens GN=GAA PE=1 SV=4	22.59	0.00259067	3	sp|P10253|LYAG_HUMAN	1.10593e+06	646155	1.27009e+06	1.26649e+06	1.08759e+06	904844	2.62181e+06		-0.775303	0.199677	0.195575	-0.0241273	-0.289515	1.24531		-2.02061
sp|Q13571|LAPM5_HUMAN	LAPTM5	Lysosomal-associated transmembrane protein 5 OS=Homo sapiens GN=LAPTM5 PE=1 SV=1	149.86	0	4	sp|Q13571|LAPM5_HUMAN	9.39958e+06	1.02768e+07	1.00842e+07	1.29648e+07	1.04482e+07	7.84983e+06	5.96842e+06		0.128718	0.101422	0.463933	0.152586	-0.259934	-0.655248		-1.11918
sp|Q14108|SCRB2_HUMAN	SCARB2	Lysosome membrane protein 2 OS=Homo sapiens GN=SCARB2 PE=1 SV=2	256	0	8	sp|Q14108|SCRB2_HUMAN	7.04193e+06	8.01044e+06	7.59581e+06	9.14829e+06	7.97047e+06	7.39235e+06	9.89139e+06		0.185911	0.109234	0.377531	0.178695	0.0700635	0.490203		0.490203
sp|P40121|CAPG_HUMAN	CAPG	Macrophage-capping protein OS=Homo sapiens GN=CAPG PE=1 SV=2	481.63	0	9	sp|P40121|CAPG_HUMAN	1.66766e+07	1.91246e+07	1.64066e+07	1.44033e+07	1.56364e+07	1.72147e+07	1.60758e+07		0.197604	-0.0235498	-0.211423	-0.0929124	0.0458179	-0.0529347		-0.409027
tr|B8ZZG1|B8ZZG1_HUMAN	MPP6	MAGUK p55 subfamily member 6 OS=Homo sapiens GN=MPP6 PE=1 SV=1	96.18	0	4	tr|B8ZZG1|B8ZZG1_HUMAN	988476	1.03186e+06	1.55622e+06	1.49439e+06	1.46959e+06	1.30009e+06	1.28268e+06		0.061973	0.654771	0.596284	0.57214	0.395329	0.375884		0.654771
sp|Q6ZSS7|MFSD6_HUMAN	MFSD6	Major facilitator superfamily domain-containing protein 6 OS=Homo sapiens GN=MFSD6 PE=1 SV=2	62.51	0	5	sp|Q6ZSS7|MFSD6_HUMAN	985914	1.06011e+06	898398	1.00793e+06	840967	781627	714965		0.104676	-0.134107	0.0318641	-0.229412	-0.334982	-0.46359		-0.568266
sp|P40926|MDHM_HUMAN	MDH2	Malate dehydrogenase, mitochondrial OS=Homo sapiens GN=MDH2 PE=1 SV=3	242.44	0	8	sp|P40926|MDHM_HUMAN	4.74659e+06	5.85482e+06	4.91625e+06	6.63514e+06	4.55864e+06	4.01091e+06	4.78392e+06		0.302733	0.0506645	0.483234	-0.0582889	-0.242963	0.0113017		-0.726196
sp|Q14165|MLEC_HUMAN	MLEC	Malectin OS=Homo sapiens GN=MLEC PE=1 SV=1	344.41	0	9	sp|Q14165|MLEC_HUMAN	5.27736e+07	5.79866e+07	4.7797e+07	5.47519e+07	5.30765e+07	4.84078e+07	5.8171e+07		0.135904	-0.142896	0.0530924	0.00825712	-0.124575	0.140483		-0.28338
sp|Q9HD20|AT131_HUMAN	ATP13A1	Manganese-transporting ATPase 13A1 OS=Homo sapiens GN=ATP13A1 PE=1 SV=2	115.87	0	7	sp|Q9HD20|AT131_HUMAN	2.39263e+06	2.98575e+06	2.62348e+06	2.75293e+06	2.63754e+06	2.71748e+06	2.65643e+06		0.319497	0.132882	0.202372	0.140596	0.183673	0.150893		0.319497
tr|A8MXP9|A8MXP9_HUMAN	MATR3	Matrin-3 OS=Homo sapiens GN=MATR3 PE=1 SV=1	293.99	0	9	tr|A8MXP9|A8MXP9_HUMAN	8.11456e+06	7.28297e+06	9.39039e+06	7.67143e+06	9.03957e+06	1.06306e+07	8.88354e+06		-0.155985	0.210673	-0.0810169	0.155742	0.38964	0.130622		-0.545625
sp|Q14676|MDC1_HUMAN	MDC1	Mediator of DNA damage checkpoint protein 1 OS=Homo sapiens GN=MDC1 PE=1 SV=3	443.07	0	21	sp|Q14676|MDC1_HUMAN	1.34065e+07	1.30389e+07	1.52149e+07	1.89898e+07	1.52411e+07	1.41793e+07	1.7483e+07		-0.0401161	0.182545	0.502286	0.185033	0.0808499	0.383016		-0.542402
sp|O60244|MED14_HUMAN	MED14	Mediator of RNA polymerase II transcription subunit 14 OS=Homo sapiens GN=MED14 PE=1 SV=2	39.31	0	3	sp|O60244|MED14_HUMAN	428698	229750	418636	377062	406081	495767	398312		-0.899898	-0.0342658	-0.185159	-0.0781954	0.209701	-0.106063		-1.1096
sp|Q13330|MTA1_HUMAN	MTA1	Metastasis-associated protein MTA1 OS=Homo sapiens GN=MTA1 PE=1 SV=2	74.72	0	4	sp|Q13330|MTA1_HUMAN	573089	793088	666302	504844	404446	510082	491691		0.468723	0.217417	-0.18292	-0.502813	-0.16803	-0.221007		-0.971536
sp|O94776|MTA2_HUMAN	MTA2	Metastasis-associated protein MTA2 OS=Homo sapiens GN=MTA2 PE=1 SV=1	201.74	0	6	sp|O94776|MTA2_HUMAN	3.62812e+06	4.59951e+06	4.25034e+06	3.43495e+06	3.36817e+06	3.97678e+06	3.9067e+06		0.342259	0.228355	-0.0789332	-0.107256	0.132381	0.106729		-0.449515
sp|P56192|SYMC_HUMAN	MARS	Methionine--tRNA ligase, cytoplasmic OS=Homo sapiens GN=MARS PE=1 SV=2	33.09	0.00061237	4	sp|P56192|SYMC_HUMAN	1.70975e+06	946569	1.28924e+06	989828	1.39967e+06	1.99147e+06	1.20958e+06		-0.853007	-0.40727	-0.788536	-0.288695	0.220046	-0.499281		-1.07305
sp|Q96GW9|SYMM_HUMAN	MARS2	Methionine--tRNA ligase, mitochondrial OS=Homo sapiens GN=MARS2 PE=1 SV=2	98.94	0	3	sp|Q96GW9|SYMM_HUMAN	335882	266388	404309	385611	393703	360134	351401		-0.334428	0.267504	0.19919	0.229154	0.100577	0.0651645		-0.601932
sp|Q9UIS9|MBD1_HUMAN	MBD1	Methyl-CpG-binding domain protein 1 OS=Homo sapiens GN=MBD1 PE=1 SV=2	109.37	0	4	sp|Q9UIS9|MBD1_HUMAN;tr|K7EPZ6|K7EPZ6_HUMAN	1.16722e+06	1.30133e+06	977508	1.13136e+06	957545	881823	961961		0.156905	-0.255895	-0.0450148	-0.285664	-0.404515	-0.279026		-0.56142
sp|Q02252|MMSA_HUMAN	ALDH6A1	Methylmalonate-semialdehyde dehydrogenase [acylating], mitochondrial OS=Homo sapiens GN=ALDH6A1 PE=1 SV=2	56.54	0	3	sp|Q02252|MMSA_HUMAN	1.31487e+06	1.61373e+06	1.21628e+06	1.26598e+06	1.21877e+06	1.24169e+06	1.4444e+06		0.295479	-0.112449	-0.054662	-0.109494	-0.0826105	0.135548		-0.407928
sp|Q8N6R0|MET13_HUMAN	METTL13	Methyltransferase-like protein 13 OS=Homo sapiens GN=METTL13 PE=1 SV=1	50.34	0	3	sp|Q8N6R0|MET13_HUMAN	279273	117307	198934	222159	250860	288112	245112		-1.25138	-0.489386	-0.330081	-0.154795	0.0449574	-0.188232		-1.29634
tr|A0A087WYF7|A0A087WYF7_HUMAN	APOOL	MICOS complex subunit MIC27 OS=Homo sapiens GN=APOOL PE=1 SV=1	59.31	0	5	tr|A0A087WYF7|A0A087WYF7_HUMAN	1.13506e+06	1.91792e+06	1.53434e+06	1.73837e+06	1.3807e+06	1.13968e+06	1.72349e+06		0.756767	0.434844	0.614958	0.28263	0.0058559	0.602558		0.756767
sp|Q16891|MIC60_HUMAN	IMMT	MICOS complex subunit MIC60 OS=Homo sapiens GN=IMMT PE=1 SV=1	166.67	0	6	sp|Q16891|MIC60_HUMAN	2.72806e+06	2.85493e+06	3.07486e+06	2.55357e+06	2.45547e+06	2.81238e+06	3.34018e+06		0.0655805	0.172646	-0.0953598	-0.151875	0.0439168	0.292053		-0.443929
sp|Q66K74|MAP1S_HUMAN	MAP1S	Microtubule-associated protein 1S OS=Homo sapiens GN=MAP1S PE=1 SV=2	149.47	0	7	sp|Q66K74|MAP1S_HUMAN	2.23253e+06	2.03326e+06	2.1233e+06	1.86845e+06	1.92507e+06	2.16334e+06	2.04951e+06		-0.134886	-0.0723714	-0.256834	-0.213767	-0.0454159	-0.123401		-0.256834
tr|E7EVA0|E7EVA0_HUMAN	MAP4	Microtubule-associated protein OS=Homo sapiens GN=MAP4 PE=1 SV=1	119.29	0	3	tr|E7EVA0|E7EVA0_HUMAN;tr|F8W9U4|F8W9U4_HUMAN	2.3172e+06	3.00131e+06	2.97134e+06	2.65496e+06	2.17313e+06	2.05751e+06	3.03984e+06		0.37321	0.358728	0.196307	-0.0926074	-0.171485	0.391609		-0.563095
sp|Q15691|MARE1_HUMAN	MAPRE1	Microtubule-associated protein RP/EB family member 1 OS=Homo sapiens GN=MAPRE1 PE=1 SV=3	65.78	0	5	sp|Q15691|MARE1_HUMAN	1.90003e+06	1.95223e+06	1.82351e+06	1.35576e+06	1.20856e+06	1.50574e+06	1.37107e+06		0.0391021	-0.0593071	-0.486917	-0.652728	-0.335553	-0.470715		-0.69183
sp|Q9NU22|MDN1_HUMAN	MDN1	Midasin OS=Homo sapiens GN=MDN1 PE=1 SV=2	311.79	0	12	sp|Q9NU22|MDN1_HUMAN	5.27629e+06	4.89182e+06	5.84965e+06	6.09184e+06	5.71339e+06	4.86188e+06	7.38646e+06		-0.109152	0.148826	0.207353	0.114822	-0.118011	0.485358		-0.603369
sp|Q8TCT9|HM13_HUMAN	HM13	Minor histocompatibility antigen H13 OS=Homo sapiens GN=HM13 PE=1 SV=1	126.1	0	5	sp|Q8TCT9|HM13_HUMAN	3.86804e+06	3.32345e+06	4.04891e+06	4.39936e+06	4.19244e+06	3.87809e+06	4.5502e+06		-0.21892	0.065932	0.185692	0.116187	0.00374347	0.234328		-0.453248
sp|Q92619|HMHA1_HUMAN	HMHA1	Minor histocompatibility protein HA-1 OS=Homo sapiens GN=HMHA1 PE=1 SV=2	90.01	0	3	sp|Q92619|HMHA1_HUMAN	623900	633015	681927	655005	609422	628433	549443		0.0209255	0.128302	0.0701898	-0.0338742	0.0104438	-0.183345		-0.311647
sp|Q9H5X1|FA96A_HUMAN	FAM96A	MIP18 family protein FAM96A OS=Homo sapiens GN=FAM96A PE=1 SV=1	31.66	0.00119332	3	sp|Q9H5X1|FA96A_HUMAN	1.0665e+06	1.55266e+06	1.31783e+06	1.36595e+06	1.10403e+06	988264	1.15881e+06		0.541859	0.305275	0.357021	0.0498995	-0.109916	0.11976		-0.651776
sp|Q6P0N0|M18BP_HUMAN	MIS18BP1	Mis18-binding protein 1 OS=Homo sapiens GN=MIS18BP1 PE=1 SV=1	42.55	0	3	sp|Q6P0N0|M18BP_HUMAN	262411	276223	371189	238861	210196	182957	275455		0.0740033	0.500325	-0.135654	-0.320094	-0.520322	0.0699876		-1.02065
sp|Q7Z434|MAVS_HUMAN	MAVS	Mitochondrial antiviral-signaling protein OS=Homo sapiens GN=MAVS PE=1 SV=2	111.27	0	4	sp|Q7Z434|MAVS_HUMAN	1.31034e+06	1.63838e+06	1.34379e+06	1.38353e+06	1.29604e+06	1.19536e+06	1.3347e+06		0.322328	0.0363659	0.0784107	-0.0158291	-0.132499	0.0265708		-0.454827
sp|Q15785|TOM34_HUMAN	TOMM34	Mitochondrial import receptor subunit TOM34 OS=Homo sapiens GN=TOMM34 PE=1 SV=2	82.71	0	3	sp|Q15785|TOM34_HUMAN	803290	726640	660026	542649	573404	816334	626821		-0.14468	-0.283399	-0.565902	-0.486368	0.0232387	-0.357868		-0.589141
sp|O96008|TOM40_HUMAN	TOMM40	Mitochondrial import receptor subunit TOM40 homolog OS=Homo sapiens GN=TOMM40 PE=1 SV=1	81.66	0	3	sp|O96008|TOM40_HUMAN	1.22594e+06	643490	1.04368e+06	1.08576e+06	1.11182e+06	1.04364e+06	1.35482e+06		-0.929902	-0.232214	-0.175191	-0.140971	-0.232272	0.144212		-1.07411
sp|O94826|TOM70_HUMAN	TOMM70A	Mitochondrial import receptor subunit TOM70 OS=Homo sapiens GN=TOMM70A PE=1 SV=1	132.58	0	6	sp|O94826|TOM70_HUMAN	3.52275e+06	2.53755e+06	3.21295e+06	3.37275e+06	3.24994e+06	3.29134e+06	3.24008e+06		-0.473268	-0.132804	-0.0627787	-0.116288	-0.0980267	-0.120672		-0.473268
sp|O75439|MPPB_HUMAN	PMPCB	Mitochondrial-processing peptidase subunit beta OS=Homo sapiens GN=PMPCB PE=1 SV=2	29.9	0.00173913	3	sp|O75439|MPPB_HUMAN	307365	464818	359786	302216	217873	276588	246779		0.596713	0.227185	-0.0243727	-0.496467	-0.152216	-0.316736		-1.09318
sp|O95140|MFN2_HUMAN	MFN2	Mitofusin-2 OS=Homo sapiens GN=MFN2 PE=1 SV=3	91.4	0	4	sp|O95140|MFN2_HUMAN	360366	296737	378592	441433	418848	345357	400520		-0.280279	0.0711818	0.292731	0.216962	-0.0613767	0.15241		-0.573011
tr|A0A0D9SEY1|A0A0D9SEY1_HUMAN	MAP4K4	Mitogen-activated protein kinase kinase kinase kinase 4 OS=Homo sapiens GN=MAP4K4 PE=1 SV=1	48.85	0	4	tr|A0A0D9SEY1|A0A0D9SEY1_HUMAN	1.41637e+06	1.52296e+06	1.38881e+06	1.58754e+06	1.48872e+06	1.40467e+06	1.57439e+06		0.104685	-0.0283482	0.1646	0.0718717	-0.0119637	0.152595		-0.192949
tr|J3QT28|J3QT28_HUMAN	BUB3	Mitotic checkpoint protein BUB3 (Fragment) OS=Homo sapiens GN=BUB3 PE=1 SV=1	142.37	0	6	tr|J3QT28|J3QT28_HUMAN	4.36992e+06	4.14455e+06	4.98023e+06	4.25631e+06	4.63739e+06	4.9005e+06	4.20911e+06		-0.0763906	0.188606	-0.0380047	0.0857066	0.165322	-0.0540897		-0.264997
sp|P26038|MOES_HUMAN	MSN	Moesin OS=Homo sapiens GN=MSN PE=1 SV=3	417.87	0	16	sp|P26038|MOES_HUMAN	1.46415e+07	1.8687e+07	1.77894e+07	1.85239e+07	1.60581e+07	1.38542e+07	1.54154e+07		0.351974	0.280958	0.339328	0.133243	-0.0797397	0.0743162		-0.431714
sp|Q8N2K0|ABD12_HUMAN	ABHD12	Monoacylglycerol lipase ABHD12 OS=Homo sapiens GN=ABHD12 PE=1 SV=2	150.02	0	5	sp|Q8N2K0|ABD12_HUMAN	1.32019e+06	1.42566e+06	1.20025e+06	908916	852450	913200	824875		0.110888	-0.137411	-0.538522	-0.631055	-0.531738	-0.678495		-0.789383
sp|P53985|MOT1_HUMAN	SLC16A1	Monocarboxylate transporter 1 OS=Homo sapiens GN=SLC16A1 PE=1 SV=3	112.45	0	3	sp|P53985|MOT1_HUMAN	5.95422e+06	5.83419e+06	5.58205e+06	5.8967e+06	4.87471e+06	4.66658e+06	5.74681e+06		-0.0293818	-0.093118	-0.0140054	-0.288596	-0.351548	-0.0511528		-0.351548
sp|O15427|MOT4_HUMAN	SLC16A3	Monocarboxylate transporter 4 OS=Homo sapiens GN=SLC16A3 PE=1 SV=1	269.22	0	8	sp|O15427|MOT4_HUMAN	2.90076e+07	3.06562e+07	2.8925e+07	2.86861e+07	2.64177e+07	2.0873e+07	3.06415e+07		0.079751	-0.00411017	-0.0160746	-0.134925	-0.474793	0.0790579		-0.554544
tr|E9PQ57|E9PQ57_HUMAN	RAE1	mRNA export factor OS=Homo sapiens GN=RAE1 PE=1 SV=1	172.67	0	4	tr|E9PQ57|E9PQ57_HUMAN	3.33399e+06	3.33961e+06	3.66647e+06	3.07099e+06	2.8977e+06	2.68912e+06	3.39102e+06		0.00242803	0.137142	-0.118547	-0.202344	-0.310115	0.0244703		-0.447257
tr|A0A087WT55|A0A087WT55_HUMAN	DCP1A	mRNA-decapping enzyme 1A (Fragment) OS=Homo sapiens GN=DCP1A PE=1 SV=1	58.72	0	3	tr|A0A087WT55|A0A087WT55_HUMAN	163457	102327	166110	115263	110315	166035	161659		-0.675725	0.0232236	-0.503983	-0.567289	0.022579	-0.015963		-0.698949
sp|O15439|MRP4_HUMAN	ABCC4	Multidrug resistance-associated protein 4 OS=Homo sapiens GN=ABCC4 PE=1 SV=3	277.9	0	9	sp|O15439|MRP4_HUMAN	6.08539e+06	4.0684e+06	4.94821e+06	5.59837e+06	6.02151e+06	5.61786e+06	5.93243e+06		-0.580888	-0.298443	-0.120342	-0.0152237	-0.115327	-0.0367255		-0.580888
sp|Q9BQG0|MBB1A_HUMAN	MYBBP1A	Myb-binding protein 1A OS=Homo sapiens GN=MYBBP1A PE=1 SV=2	127.41	0	4	sp|Q9BQG0|MBB1A_HUMAN	2.61766e+06	2.1199e+06	2.27687e+06	2.14344e+06	2.44182e+06	2.48663e+06	2.27061e+06		-0.304283	-0.201222	-0.288349	-0.100318	-0.0740833	-0.205195		-0.304283
sp|P41218|MNDA_HUMAN	MNDA	Myeloid cell nuclear differentiation antigen OS=Homo sapiens GN=MNDA PE=1 SV=1	395.19	0	10	sp|P41218|MNDA_HUMAN	1.67273e+07	1.33065e+07	1.51291e+07	1.57495e+07	1.42422e+07	1.91447e+07	1.50281e+07		-0.33007	-0.144878	-0.0868971	-0.23203	0.194742	-0.154545		-0.524812
tr|G3V1V0|G3V1V0_HUMAN	MYL6	Myosin light polypeptide 6 OS=Homo sapiens GN=MYL6 PE=1 SV=1	142.58	0	5	sp|P14649|MYL6B_HUMAN;tr|G3V1V0|G3V1V0_HUMAN	3.36105e+06	4.23978e+06	3.23517e+06	3.19216e+06	3.39539e+06	3.07041e+06	4.01151e+06		0.335076	-0.0550732	-0.0743806	0.0146663	-0.130482	0.255231		-0.465558
sp|P35579|MYH9_HUMAN	MYH9	Myosin-9 OS=Homo sapiens GN=MYH9 PE=1 SV=4	2372.69	0	49	sp|P35579|MYH9_HUMAN	6.23145e+07	7.40349e+07	6.25472e+07	5.40918e+07	5.56879e+07	5.74075e+07	5.08079e+07		0.248637	0.00537777	-0.204159	-0.162204	-0.118329	-0.294514		-0.543151
tr|A0A087WZH7|A0A087WZH7_HUMAN	MARCKS	Myristoylated alanine-rich C-kinase substrate OS=Homo sapiens GN=MARCKS PE=1 SV=1	146.07	0	5	tr|A0A087WZH7|A0A087WZH7_HUMAN	3.99431e+06	7.82442e+06	6.30123e+06	5.26676e+06	3.51463e+06	3.3909e+06	5.33768e+06		0.970039	0.657688	0.398969	-0.184573	-0.236276	0.418267		-1.20631
sp|O14745|NHRF1_HUMAN	SLC9A3R1	Na(+)/H(+) exchange regulatory cofactor NHE-RF1 OS=Homo sapiens GN=SLC9A3R1 PE=1 SV=4	134.27	0	5	sp|O14745|NHRF1_HUMAN	1.6153e+06	2.38284e+06	1.9317e+06	1.78822e+06	1.76793e+06	1.51554e+06	2.01306e+06		0.560878	0.258068	0.146722	0.130261	-0.091969	0.317589		-0.652847
sp|Q9H0A0|NAT10_HUMAN	NAT10	N-acetyltransferase 10 OS=Homo sapiens GN=NAT10 PE=1 SV=2	136.97	0	5	sp|Q9H0A0|NAT10_HUMAN	1.73916e+06	1.39869e+06	1.19337e+06	1.02777e+06	1.13417e+06	1.40435e+06	1.3482e+06		-0.314312	-0.54335	-0.758876	-0.616753	-0.308485	-0.367363		-0.758876
tr|H3BPJ9|H3BPJ9_HUMAN	NDUFB10	NADH dehydrogenase [ubiquinone] 1 beta subcomplex subunit 10 OS=Homo sapiens GN=NDUFB10 PE=1 SV=1	66.56	0	3	tr|H3BPJ9|H3BPJ9_HUMAN	638552	643993	647120	558935	487647	481474	640604		0.0122424	0.0192299	-0.192122	-0.388967	-0.407345	0.00462849		-0.426575
sp|Q9Y6M9|NDUB9_HUMAN	NDUFB9	NADH dehydrogenase [ubiquinone] 1 beta subcomplex subunit 9 OS=Homo sapiens GN=NDUFB9 PE=1 SV=3	44.19	0	3	sp|Q9Y6M9|NDUB9_HUMAN	540984	403165	387027	462500	480592	386187	372520		-0.424213	-0.483152	-0.226134	-0.170773	-0.486287	-0.538269		-0.538269
sp|P00387|NB5R3_HUMAN	CYB5R3	NADH-cytochrome b5 reductase 3 OS=Homo sapiens GN=CYB5R3 PE=1 SV=3	70.16	0	4	sp|P00387|NB5R3_HUMAN	814448	149106	303270	332795	495511	535987	353404		-2.44948	-1.42522	-1.29119	-0.716904	-0.603623	-1.2045		-2.44948
sp|P28331|NDUS1_HUMAN	NDUFS1	NADH-ubiquinone oxidoreductase 75 kDa subunit, mitochondrial OS=Homo sapiens GN=NDUFS1 PE=1 SV=3	144.11	0	6	sp|P28331|NDUS1_HUMAN	3.55644e+06	4.5462e+06	4.14374e+06	4.73588e+06	4.28651e+06	3.71608e+06	4.42065e+06		0.354227	0.220499	0.413198	0.269367	0.0633466	0.313823		0.413198
tr|H0Y4R2|H0Y4R2_HUMAN	POR	NADPH--cytochrome P450 reductase (Fragment) OS=Homo sapiens GN=POR PE=1 SV=1	51.69	0	3	tr|H0Y4R2|H0Y4R2_HUMAN	231385	127758	147881	142349	199633	236748	167165		-0.856884	-0.645862	-0.700863	-0.212946	0.0330533	-0.469029		-0.889937
sp|E9PAV3|NACAM_HUMAN	NACA	Nascent polypeptide-associated complex subunit alpha, muscle-specific form OS=Homo sapiens GN=NACA PE=1 SV=1	179.57	0	4	sp|E9PAV3|NACAM_HUMAN	4.95275e+06	3.81438e+06	3.55421e+06	4.27952e+06	3.99242e+06	3.92322e+06	5.83502e+06		-0.376781	-0.478701	-0.21078	-0.310967	-0.336191	0.236509		-0.71521
sp|P55160|NCKPL_HUMAN	NCKAP1L	Nck-associated protein 1-like OS=Homo sapiens GN=NCKAP1L PE=1 SV=3	117.21	0	4	sp|P55160|NCKPL_HUMAN	868617	743694	746024	612044	643002	707985	523905		-0.22401	-0.219498	-0.505085	-0.433897	-0.295001	-0.729415		-0.729415
sp|P61081|UBC12_HUMAN	UBE2M	NEDD8-conjugating enzyme Ubc12 OS=Homo sapiens GN=UBE2M PE=1 SV=1	57.16	0	3	sp|P61081|UBC12_HUMAN	2.24304e+06	3.10199e+06	5.07535e+06	2.64692e+06	2.65369e+06	3.18044e+06	3.28115e+06		0.467739	1.17805	0.238857	0.242546	0.503769	0.548747		1.17805
tr|Q59FP8|Q59FP8_HUMAN	NEO1	Neogenin (Fragment) OS=Homo sapiens GN=NEO1 PE=1 SV=1	170.6	0	4	tr|Q59FP8|Q59FP8_HUMAN	1.10267e+06	1.15797e+06	1.08176e+06	1.15385e+06	1.04297e+06	922467	1.15991e+06		0.0705942	-0.0276247	0.0654488	-0.0803107	-0.257436	0.0730123		-0.330448
sp|Q6ZMZ3|SYNE3_HUMAN	SYNE3	Nesprin-3 OS=Homo sapiens GN=SYNE3 PE=1 SV=2	468.4	0	12	sp|Q6ZMZ3|SYNE3_HUMAN	1.95544e+07	1.38167e+07	1.60264e+07	1.92501e+07	2.03655e+07	1.91255e+07	1.92347e+07		-0.501076	-0.287039	-0.0226232	0.0586349	-0.0319951	-0.0237812		-0.559711
sp|Q6ZNJ1|NBEL2_HUMAN	NBEAL2	Neurobeachin-like protein 2 OS=Homo sapiens GN=NBEAL2 PE=1 SV=2	111.05	0	7	sp|Q6ZNJ1|NBEL2_HUMAN	1.57796e+06	850547	1.24275e+06	889075	1.25263e+06	1.78532e+06	1.00309e+06		-0.891601	-0.344532	-0.827686	-0.333102	0.178122	-0.653613		-1.06972
sp|Q09666|AHNK_HUMAN	AHNAK	Neuroblast differentiation-associated protein AHNAK OS=Homo sapiens GN=AHNAK PE=1 SV=2	73.17	0	6	sp|Q09666|AHNK_HUMAN	669140	885337	746558	1.0225e+06	769802	619743	754453		0.403919	0.157947	0.611728	0.202179	-0.110636	0.173124		-0.722365
sp|A2RRP1|NBAS_HUMAN	NBAS	Neuroblastoma-amplified sequence OS=Homo sapiens GN=NBAS PE=1 SV=2	43.78	0	4	sp|A2RRP1|NBAS_HUMAN	410180	327751	340427	323679	409933	405408	280699		-0.323656	-0.26891	-0.341693	-0.000869395	-0.0168837	-0.547232		-0.547232
tr|F5H6X6|F5H6X6_HUMAN	GANAB	Neutral alpha-glucosidase AB OS=Homo sapiens GN=GANAB PE=1 SV=1	80.15	0	3	tr|F5H6X6|F5H6X6_HUMAN	237284	244458	217600	226216	192818	238429	268602		0.04297	-0.124936	-0.0689138	-0.299375	0.00694174	0.178854		-0.478229
sp|P43007|SATT_HUMAN	SLC1A4	Neutral amino acid transporter A OS=Homo sapiens GN=SLC1A4 PE=1 SV=1	62.73	0	4	sp|P43007|SATT_HUMAN	1.74965e+06	1.27291e+06	1.55949e+06	1.5967e+06	1.64831e+06	1.40189e+06	1.83632e+06		-0.458941	-0.16599	-0.131971	-0.0860827	-0.319693	0.0697528		-0.528693
sp|Q15758|AAAT_HUMAN	SLC1A5	Neutral amino acid transporter B(0) OS=Homo sapiens GN=SLC1A5 PE=1 SV=2	248.17	0	6	sp|Q15758|AAAT_HUMAN	3.23424e+07	3.37546e+07	3.35412e+07	3.63101e+07	3.37966e+07	3.9441e+07	3.7219e+07		0.0616572	0.0525074	0.166944	0.0634542	0.286271	0.202612		0.286271
sp|Q6ZNB6|NFXL1_HUMAN	NFXL1	NF-X1-type zinc finger protein NFXL1 OS=Homo sapiens GN=NFXL1 PE=1 SV=2	175.56	0	4	sp|Q6ZNB6|NFXL1_HUMAN	1.7451e+06	2.10302e+06	1.67081e+06	2.14503e+06	2.09582e+06	1.71945e+06	2.78562e+06		0.26915	-0.0627592	0.297684	0.264202	-0.0213623	0.674687		-0.737446
sp|Q969V3|NCLN_HUMAN	NCLN	Nicalin OS=Homo sapiens GN=NCLN PE=1 SV=2	109.05	0	3	sp|Q969V3|NCLN_HUMAN	456217	455883	532485	460834	377107	389562	564404		-0.00105661	0.223021	0.0145285	-0.274746	-0.227866	0.30701		-0.581756
sp|Q9Y314|NOSIP_HUMAN	NOSIP	Nitric oxide synthase-interacting protein OS=Homo sapiens GN=NOSIP PE=1 SV=1	49.88	0	4	sp|Q9Y314|NOSIP_HUMAN	1.0374e+06	657536	787171	650336	891627	1.07273e+06	1.40687e+06		-0.657829	-0.39822	-0.673714	-0.218458	0.0483189	0.439514		-1.11323
sp|P30414|NKTR_HUMAN	NKTR	NK-tumor recognition protein OS=Homo sapiens GN=NKTR PE=1 SV=2	58.69	0	4	sp|P30414|NKTR_HUMAN	426582	291346	796571	597467	599126	742104	812305		-0.55009	0.90098	0.486037	0.490035	0.798798	0.929198		-1.47929
tr|A0A087X117|A0A087X117_HUMAN	NOMO1	Nodal modulator 1 OS=Homo sapiens GN=NOMO1 PE=1 SV=1	186.63	0	9	tr|A0A087X117|A0A087X117_HUMAN	2.24175e+06	3.27843e+06	2.90984e+06	2.67988e+06	2.27603e+06	2.16714e+06	2.44801e+06		0.548384	0.376319	0.257546	0.0218942	-0.0488299	0.126989		-0.597214
sp|Q15233|NONO_HUMAN	NONO	Non-POU domain-containing octamer-binding protein OS=Homo sapiens GN=NONO PE=1 SV=4	313.45	0	10	sp|Q15233|NONO_HUMAN	1.54468e+07	1.46559e+07	1.60831e+07	1.34128e+07	1.46174e+07	1.65471e+07	1.26554e+07		-0.0758306	0.0582379	-0.2037	-0.0796222	0.0992656	-0.287552		-0.386818
tr|E9PF63|E9PF63_HUMAN	ROCK2	Non-specific serine/threonine protein kinase OS=Homo sapiens GN=ROCK2 PE=1 SV=1	51.24	0	6	tr|E9PF63|E9PF63_HUMAN	1.10079e+06	1.60997e+06	1.5087e+06	1.3147e+06	1.10855e+06	920677	1.14969e+06		0.548494	0.454767	0.256188	0.0101369	-0.257775	0.0627039		-0.806268
sp|P23497|SP100_HUMAN	SP100	Nuclear autoantigen Sp-100 OS=Homo sapiens GN=SP100 PE=1 SV=3	100.82	0	5	sp|P23497|SP100_HUMAN	904769	717366	900037	860902	1.05154e+06	1.07811e+06	1.16145e+06		-0.33484	-0.00756441	-0.0716994	0.216878	0.252881	0.360303		-0.695142
tr|A0A075B7F8|A0A075B7F8_HUMAN	POM121C	Nuclear envelope pore membrane protein POM 121C OS=Homo sapiens GN=POM121C PE=1 SV=2	92.58	0	5	tr|A0A075B7F8|A0A075B7F8_HUMAN	3.00507e+06	2.22242e+06	2.3056e+06	2.89786e+06	2.68641e+06	2.27433e+06	2.04729e+06		-0.43527	-0.382257	-0.0524105	-0.161721	-0.401959	-0.553686		-0.553686
sp|Q00653|NFKB2_HUMAN	NFKB2	Nuclear factor NF-kappa-B p100 subunit OS=Homo sapiens GN=NFKB2 PE=1 SV=4	76.72	0	5	sp|Q00653|NFKB2_HUMAN	919950	837304	860509	663379	662934	759081	680125		-0.135804	-0.0963665	-0.471723	-0.472692	-0.277303	-0.435756		-0.472692
tr|A0A087WY61|A0A087WY61_HUMAN	NUMA1	Nuclear mitotic apparatus protein 1 OS=Homo sapiens GN=NUMA1 PE=1 SV=1	111.84	0	8	tr|A0A087WY61|A0A087WY61_HUMAN	838528	958824	1.05069e+06	1.00067e+06	796479	790174	1.00855e+06		0.193407	0.325411	0.255034	-0.0742231	-0.0856898	0.266352		-0.411101
sp|P57740|NU107_HUMAN	NUP107	Nuclear pore complex protein Nup107 OS=Homo sapiens GN=NUP107 PE=1 SV=1	176.85	0	4	sp|P57740|NU107_HUMAN	564755	510430	580321	471172	456398	592152	472441		-0.145912	0.0392244	-0.261371	-0.307333	0.0683412	-0.257492		-0.375674
sp|Q8WUM0|NU133_HUMAN	NUP133	Nuclear pore complex protein Nup133 OS=Homo sapiens GN=NUP133 PE=1 SV=2	47.21	0	3	sp|Q8WUM0|NU133_HUMAN	724120	342692	558478	530755	699398	826730	591587		-1.07932	-0.374729	-0.448181	-0.0501143	0.191188	-0.291637		-1.2705
tr|E9PF10|E9PF10_HUMAN	NUP155	Nuclear pore complex protein Nup155 OS=Homo sapiens GN=NUP155 PE=1 SV=1	323.67	0	8	tr|E9PF10|E9PF10_HUMAN	2.63317e+06	1.72877e+06	2.41333e+06	2.19355e+06	2.18472e+06	2.42178e+06	2.17024e+06		-0.607056	-0.125773	-0.263531	-0.269352	-0.120728	-0.278941		-0.607056
tr|E9PR16|E9PR16_HUMAN	NUP160	Nuclear pore complex protein Nup160 (Fragment) OS=Homo sapiens GN=NUP160 PE=1 SV=2	24.6	0.00214018	3	tr|E9PR16|E9PR16_HUMAN	711381	834249	720257	701988	561589	721123	728187		0.229856	0.0178893	-0.0191759	-0.341107	0.0196233	0.033687		-0.570964
sp|Q92621|NU205_HUMAN	NUP205	Nuclear pore complex protein Nup205 OS=Homo sapiens GN=NUP205 PE=1 SV=3	84.1	0	6	sp|Q92621|NU205_HUMAN	1.47452e+06	780220	1.45746e+06	1.31072e+06	1.45834e+06	1.51272e+06	1.51231e+06		-0.918291	-0.0167893	-0.169882	-0.0159128	0.0369011	0.0365062		-0.955192
sp|Q99567|NUP88_HUMAN	NUP88	Nuclear pore complex protein Nup88 OS=Homo sapiens GN=NUP88 PE=1 SV=2	155.04	0	6	sp|Q99567|NUP88_HUMAN	3.16264e+06	3.25227e+06	3.01996e+06	2.8445e+06	2.94283e+06	3.30164e+06	2.9694e+06		0.040316	-0.066602	-0.152957	-0.103927	0.0620545	-0.0909566		-0.215012
sp|P52948|NUP98_HUMAN	NUP98	Nuclear pore complex protein Nup98-Nup96 OS=Homo sapiens GN=NUP98 PE=1 SV=4	61.14	0	5	sp|P52948|NUP98_HUMAN	1.14527e+06	906056	834741	797717	1.00635e+06	1.0313e+06	948132		-0.338017	-0.456288	-0.52174	-0.186559	-0.151231	-0.272529		-0.52174
sp|Q8TEM1|PO210_HUMAN	NUP210	Nuclear pore membrane glycoprotein 210 OS=Homo sapiens GN=NUP210 PE=1 SV=3	346.83	0	14	sp|Q8TEM1|PO210_HUMAN	4.85137e+06	6.63789e+06	5.83229e+06	5.69844e+06	4.85353e+06	5.10322e+06	5.59173e+06		0.452332	0.265671	0.232176	0.000642459	0.0730165	0.204903		0.452332
sp|O75376|NCOR1_HUMAN	NCOR1	Nuclear receptor corepressor 1 OS=Homo sapiens GN=NCOR1 PE=1 SV=2	19.02	0.00344488	4	sp|O75376|NCOR1_HUMAN	405406	722744	615581	366270	132943	168729	290338		0.834119	0.602582	-0.146456	-1.60856	-1.26466	-0.48163		-2.44268
tr|A0A0A0MRM9|A0A0A0MRM9_HUMAN	NOLC1	Nucleolar and coiled-body phosphoprotein 1 (Fragment) OS=Homo sapiens GN=NOLC1 PE=1 SV=1	65.48	0	3	tr|A0A0A0MRM9|A0A0A0MRM9_HUMAN	1.31636e+06	1.74046e+06	3.05018e+06	2.76696e+06	1.93038e+06	2.18287e+06	3.0504e+06		0.402917	1.21234	1.07175	0.552329	0.729676	1.21245		1.21245
sp|Q9BZE4|NOG1_HUMAN	GTPBP4	Nucleolar GTP-binding protein 1 OS=Homo sapiens GN=GTPBP4 PE=1 SV=3	31.36	0.00118273	5	sp|Q9BZE4|NOG1_HUMAN	576640	548814	586367	282889	247334	331813	249982		-0.0713525	0.0241347	-1.02743	-1.22121	-0.797301	-1.20585		-1.24534
sp|O00567|NOP56_HUMAN	NOP56	Nucleolar protein 56 OS=Homo sapiens GN=NOP56 PE=1 SV=4	302.86	0	12	sp|O00567|NOP56_HUMAN	7.33659e+06	7.35461e+06	7.30655e+06	6.94661e+06	6.73976e+06	6.89549e+06	6.87536e+06		0.00353931	-0.00591819	-0.0788	-0.122412	-0.0894557	-0.0936741		-0.125951
sp|Q9Y2X3|NOP58_HUMAN	NOP58	Nucleolar protein 58 OS=Homo sapiens GN=NOP58 PE=1 SV=1	196.8	0	6	sp|Q9Y2X3|NOP58_HUMAN	3.97971e+06	3.59443e+06	4.73224e+06	4.16069e+06	4.15526e+06	3.77558e+06	4.48277e+06		-0.146898	0.249862	0.0641611	0.0622762	-0.0759635	0.171727		-0.396761
tr|A0A0A0MRW6|A0A0A0MRW6_HUMAN	NOL6	Nucleolar protein 6 OS=Homo sapiens GN=NOL6 PE=1 SV=1	85	0	3	tr|A0A0A0MRW6|A0A0A0MRW6_HUMAN	1.01648e+06	1.31447e+06	1.1125e+06	1.13145e+06	947392	1.09218e+06	1.08181e+06		0.370908	0.130224	0.154596	-0.101545	0.103634	0.0898702		-0.472452
sp|Q9NR30|DDX21_HUMAN	DDX21	Nucleolar RNA helicase 2 OS=Homo sapiens GN=DDX21 PE=1 SV=5	840.48	0	25	sp|Q9NR30|DDX21_HUMAN	3.09998e+07	3.1818e+07	2.98538e+07	2.75307e+07	2.55788e+07	2.76488e+07	2.61278e+07		0.0375846	-0.0543434	-0.171216	-0.277311	-0.165042	-0.246671		-0.314895
tr|E9PKP7|E9PKP7_HUMAN	UBTF	Nucleolar transcription factor 1 OS=Homo sapiens GN=UBTF PE=1 SV=1	23.54	0.00263992	3	tr|E9PKP7|E9PKP7_HUMAN	854131	958910	1.12522e+06	967939	1.02311e+06	1.01584e+06	1.08846e+06		0.166938	0.397674	0.180458	0.260424	0.250139	0.349758		0.397674
sp|P19338|NUCL_HUMAN	NCL	Nucleolin OS=Homo sapiens GN=NCL PE=1 SV=3	330.43	0	7	sp|P19338|NUCL_HUMAN	4.85391e+06	4.71019e+06	4.60786e+06	3.88274e+06	3.896e+06	5.01271e+06	3.84779e+06		-0.0433618	-0.0750505	-0.322072	-0.317154	0.0464427	-0.335117		-0.381559
sp|P06748|NPM_HUMAN	NPM1	Nucleophosmin OS=Homo sapiens GN=NPM1 PE=1 SV=2	298.82	0	5	sp|P06748|NPM_HUMAN	1.7462e+07	2.22725e+07	1.62758e+07	1.27137e+07	1.25275e+07	1.33565e+07	1.58786e+07		0.351046	-0.101494	-0.457842	-0.479123	-0.386681	-0.137139		-0.830169
sp|Q9BTX1|NDC1_HUMAN	NDC1	Nucleoporin NDC1 OS=Homo sapiens GN=NDC1 PE=1 SV=2	204.73	0	5	sp|Q9BTX1|NDC1_HUMAN	4.15923e+06	3.63457e+06	3.94402e+06	4.04103e+06	4.04842e+06	4.40189e+06	3.80645e+06		-0.19453	-0.0766486	-0.0415924	-0.0389583	0.081807	-0.12787		-0.276337
sp|Q5SRE5|NU188_HUMAN	NUP188	Nucleoporin NUP188 homolog OS=Homo sapiens GN=NUP188 PE=1 SV=1	114.71	0	5	sp|Q5SRE5|NU188_HUMAN	815518	1.09511e+06	1.3107e+06	827618	838753	873005	873166		0.425285	0.684547	0.0212478	0.0405291	0.0982731	0.0985394		0.684547
sp|Q8NFH5|NUP53_HUMAN	NUP35	Nucleoporin NUP53 OS=Homo sapiens GN=NUP35 PE=1 SV=1	77.34	0	3	sp|Q8NFH5|NUP53_HUMAN	1.06222e+06	1.75246e+06	1.17184e+06	1.23446e+06	1.15632e+06	1.14143e+06	1.29207e+06		0.722294	0.141689	0.216796	0.122458	0.103759	0.282595		0.722294
tr|K7ELV2|K7ELV2_HUMAN	SEH1L	Nucleoporin SEH1 (Fragment) OS=Homo sapiens GN=SEH1L PE=1 SV=1	59.69	0	3	tr|K7ELV2|K7ELV2_HUMAN	2.54738e+06	2.1348e+06	2.39592e+06	2.52554e+06	2.41671e+06	2.30176e+06	2.57272e+06		-0.254912	-0.0884342	-0.0124203	-0.0759704	-0.146273	0.0142826		-0.269194
sp|P15531|NDKA_HUMAN	NME1	Nucleoside diphosphate kinase A OS=Homo sapiens GN=NME1 PE=1 SV=1	149.35	0	3	sp|P15531|NDKA_HUMAN	3.05958e+06	5.57915e+06	3.36998e+06	2.89283e+06	2.75971e+06	2.75122e+06	3.86828e+06		0.866714	0.139408	-0.0808508	-0.148813	-0.153262	0.338361		-1.01998
tr|H0YHC3|H0YHC3_HUMAN	NAP1L1	Nucleosome assembly protein 1-like 1 (Fragment) OS=Homo sapiens GN=NAP1L1 PE=1 SV=1	107.55	0	3	tr|H0YHC3|H0YHC3_HUMAN	3.32437e+06	2.3413e+06	3.1574e+06	2.46245e+06	2.91159e+06	3.44814e+06	2.77756e+06		-0.505767	-0.074342	-0.432988	-0.191271	0.0527396	-0.259264		-0.558507
tr|F5GXF5|F5GXF5_HUMAN	BPTF	Nucleosome-remodeling factor subunit BPTF (Fragment) OS=Homo sapiens GN=BPTF PE=1 SV=2	55.77	0	6	tr|F5GXF5|F5GXF5_HUMAN	2.10969e+06	2.28844e+06	2.13336e+06	2.00215e+06	1.83426e+06	1.89013e+06	2.08262e+06		0.117332	0.0160971	-0.0754826	-0.201834	-0.158547	-0.018634		-0.319166
tr|A0A0C4DGH3|A0A0C4DGH3_HUMAN	NUMBL	Numb-like protein OS=Homo sapiens GN=NUMBL PE=1 SV=1	33.18	0.000613121	3	tr|A0A0C4DGH3|A0A0C4DGH3_HUMAN	200903	135616	185977	197042	213136	254860	222580		-0.566969	-0.111375	-0.027994	0.0852749	0.343206	0.14783		-0.910175
tr|J3KQ32|J3KQ32_HUMAN	OLA1	Obg-like ATPase 1 OS=Homo sapiens GN=OLA1 PE=1 SV=1	67.33	0	4	tr|J3KQ32|J3KQ32_HUMAN	1.19303e+06	1.30802e+06	944862	773831	772357	999683	720702		0.132749	-0.336459	-0.624545	-0.627296	-0.255093	-0.72716		-0.85991
sp|Q9NZT2|OGFR_HUMAN	OGFR	Opioid growth factor receptor OS=Homo sapiens GN=OGFR PE=1 SV=3	122.81	0	8	sp|Q9NZT2|OGFR_HUMAN	2.06504e+06	2.47357e+06	2.09746e+06	1.70931e+06	1.76618e+06	2.02193e+06	1.97341e+06		0.260421	0.0224744	-0.272757	-0.22554	-0.03044	-0.0654785		-0.533178
sp|P04181|OAT_HUMAN	OAT	Ornithine aminotransferase, mitochondrial OS=Homo sapiens GN=OAT PE=1 SV=1	39.14	0	4	sp|P04181|OAT_HUMAN	633129	451388	456558	580168	639459	775237	284501		-0.488132	-0.471702	-0.126029	0.0143518	0.292136	-1.15406		-1.4462
sp|Q01804|OTUD4_HUMAN	OTUD4	OTU domain-containing protein 4 OS=Homo sapiens GN=OTUD4 PE=1 SV=4	36.73	0	3	sp|Q01804|OTUD4_HUMAN	114623	233814	214140	141250	165687	165563	162711		1.02846	0.901658	0.301358	0.531565	0.530486	0.505412		1.02846
sp|Q9BZF1|OSBL8_HUMAN	OSBPL8	Oxysterol-binding protein-related protein 8 OS=Homo sapiens GN=OSBPL8 PE=1 SV=3	144.91	0	8	sp|Q9BZF1|OSBL8_HUMAN	2.2068e+06	1.95509e+06	1.98465e+06	2.15835e+06	2.08081e+06	2.14003e+06	2.05287e+06		-0.174719	-0.15307	-0.0320276	-0.0848131	-0.0443246	-0.104312		-0.174719
sp|Q96ST3|SIN3A_HUMAN	SIN3A	Paired amphipathic helix protein Sin3a OS=Homo sapiens GN=SIN3A PE=1 SV=2	87.61	0	4	sp|Q96ST3|SIN3A_HUMAN	2.00412e+06	2.59759e+06	2.29163e+06	2.51736e+06	2.09729e+06	2.05717e+06	2.32638e+06		0.374202	0.193405	0.328939	0.0655593	0.0376895	0.215116		0.374202
sp|Q9NUE0|ZDH18_HUMAN	ZDHHC18	Palmitoyltransferase ZDHHC18 OS=Homo sapiens GN=ZDHHC18 PE=2 SV=2	217.63	0	4	sp|Q9NUE0|ZDH18_HUMAN	6.10178e+06	6.03864e+06	5.43509e+06	7.9162e+06	6.77224e+06	5.81587e+06	7.41387e+06		-0.015007	-0.166925	0.375578	0.150403	-0.0692359	0.280997		-0.542503
sp|Q9C0B5|ZDHC5_HUMAN	ZDHHC5	Palmitoyltransferase ZDHHC5 OS=Homo sapiens GN=ZDHHC5 PE=1 SV=2	574.21	0	16	sp|Q9C0B5|ZDHC5_HUMAN	1.92897e+07	2.0469e+07	1.99774e+07	2.55666e+07	2.56684e+07	2.38892e+07	2.26332e+07		0.0856126	0.0505393	0.406433	0.412164	0.308529	0.23061		0.412164
sp|Q9H6A9|PCX3_HUMAN	PCNXL3	Pecanex-like protein 3 OS=Homo sapiens GN=PCNXL3 PE=1 SV=2	113.83	0	3	sp|Q9H6A9|PCX3_HUMAN	279570	289291	307260	452474	402713	389372	446694		0.0493083	0.13625	0.694623	0.52654	0.477936	0.676075		0.694623
tr|A0A0C4DFP4|A0A0C4DFP4_HUMAN	NGLY1	Peptide-N(4)-(N-acetyl-beta-glucosaminyl)asparagine amidase (Fragment) OS=Homo sapiens GN=NGLY1 PE=1 SV=1	27.3	0.00167598	3	tr|A0A0C4DFP4|A0A0C4DFP4_HUMAN	529125	510394	546833	499554	513590	592616	510098		-0.051998	0.0474925	-0.0829667	-0.0429928	0.163489	-0.0528356		-0.246456
sp|P62937|PPIA_HUMAN	PPIA	Peptidyl-prolyl cis-trans isomerase A OS=Homo sapiens GN=PPIA PE=1 SV=2	626.89	0	9	sp|P62937|PPIA_HUMAN	1.081e+08	7.91586e+07	8.46843e+07	8.75415e+07	9.13809e+07	9.23539e+07	8.62156e+07		-0.449555	-0.352207	-0.304333	-0.242408	-0.227127	-0.326351		-0.449555
sp|P23284|PPIB_HUMAN	PPIB	Peptidyl-prolyl cis-trans isomerase B OS=Homo sapiens GN=PPIB PE=1 SV=2	109.83	0	4	sp|P23284|PPIB_HUMAN	3.49087e+06	3.63823e+06	4.60501e+06	3.76906e+06	3.23943e+06	3.01282e+06	4.85428e+06		0.0596518	0.39962	0.11062	-0.107846	-0.21247	0.475671		-0.688141
sp|Q02790|FKBP4_HUMAN	FKBP4	Peptidyl-prolyl cis-trans isomerase FKBP4 OS=Homo sapiens GN=FKBP4 PE=1 SV=3	92.49	0	6	sp|Q02790|FKBP4_HUMAN	1.49627e+06	1.59014e+06	1.48053e+06	1.21172e+06	1.21991e+06	1.54367e+06	1.22598e+06		0.0877805	-0.0152566	-0.304312	-0.294594	0.0449922	-0.287436		-0.392093
sp|Q14318|FKBP8_HUMAN	FKBP8	Peptidyl-prolyl cis-trans isomerase FKBP8 OS=Homo sapiens GN=FKBP8 PE=1 SV=2	92.95	0	3	sp|Q14318|FKBP8_HUMAN	1.37139e+06	1.44111e+06	1.32663e+06	1.28234e+06	1.32765e+06	1.38663e+06	1.38421e+06		0.0715466	-0.0478733	-0.096852	-0.0467569	0.0159457	0.0134311		-0.168399
sp|Q13427|PPIG_HUMAN	PPIG	Peptidyl-prolyl cis-trans isomerase G OS=Homo sapiens GN=PPIG PE=1 SV=2	284.85	0	6	sp|Q13427|PPIG_HUMAN	1.71317e+06	1.74834e+06	1.31323e+07	1.05837e+07	9.27593e+06	9.85774e+06	9.55147e+06		0.0293194	2.93838	2.62711	2.43683	2.52459	2.47906		2.93838
sp|Q8WUA2|PPIL4_HUMAN	PPIL4	Peptidyl-prolyl cis-trans isomerase-like 4 OS=Homo sapiens GN=PPIL4 PE=1 SV=1	87.59	0	6	sp|Q8WUA2|PPIL4_HUMAN	361446	314364	772068	560564	620853	726154	658683		-0.201344	1.09495	0.633097	0.780471	1.00649	0.865802		-1.29629
tr|J3KQ48|J3KQ48_HUMAN	PTRH2	Peptidyl-tRNA hydrolase 2, mitochondrial OS=Homo sapiens GN=PTRH2 PE=1 SV=1	171.61	0	3	tr|J3KQ48|J3KQ48_HUMAN	3.72042e+06	2.80366e+06	3.05864e+06	3.3552e+06	2.90352e+06	2.30152e+06	3.16727e+06		-0.408153	-0.282576	-0.149069	-0.35766	-0.692877	-0.232223		-0.692877
tr|E7ETA6|E7ETA6_HUMAN	PCM1	Pericentriolar material 1 protein OS=Homo sapiens GN=PCM1 PE=1 SV=1	397.16	0	18	sp|Q15154|PCM1_HUMAN;tr|E7ETA6|E7ETA6_HUMAN	9.65439e+06	8.70344e+06	8.57661e+06	7.2195e+06	7.64936e+06	8.38745e+06	1.1313e+07		-0.149599	-0.170777	-0.419286	-0.335845	-0.202952	0.228721		-0.648006
sp|O60664|PLIN3_HUMAN	PLIN3	Perilipin-3 OS=Homo sapiens GN=PLIN3 PE=1 SV=3	34.2	0.000623053	3	sp|O60664|PLIN3_HUMAN	177845	171711	234146	125702	148538	190750	174574		-0.0506337	0.396788	-0.500612	-0.259783	0.101064	-0.0267811		-0.8974
tr|A0A0A0MSI0|A0A0A0MSI0_HUMAN	PRDX1	Peroxiredoxin-1 (Fragment) OS=Homo sapiens GN=PRDX1 PE=1 SV=1	219.48	0	10	tr|A0A0A0MSI0|A0A0A0MSI0_HUMAN	2.2056e+07	2.44282e+07	1.6954e+07	1.62534e+07	1.74828e+07	1.95422e+07	1.75662e+07		0.147379	-0.379548	-0.440431	-0.335237	-0.174575	-0.328368		-0.58781
sp|P30044|PRDX5_HUMAN	PRDX5	Peroxiredoxin-5, mitochondrial OS=Homo sapiens GN=PRDX5 PE=1 SV=4	82.02	0	3	sp|P30044|PRDX5_HUMAN	1.44867e+06	1.33077e+06	1.10861e+06	1.13136e+06	1.29167e+06	1.459e+06	1.25056e+06		-0.122463	-0.385972	-0.356671	-0.165487	0.0102507	-0.212157		-0.396223
sp|P30041|PRDX6_HUMAN	PRDX6	Peroxiredoxin-6 OS=Homo sapiens GN=PRDX6 PE=1 SV=3	314.93	0	9	sp|P30041|PRDX6_HUMAN	1.38377e+07	1.31212e+07	1.24759e+07	1.20049e+07	1.2879e+07	1.26961e+07	1.45882e+07		-0.0767041	-0.14946	-0.204977	-0.103579	-0.124212	0.0762061		-0.281183
sp|P51659|DHB4_HUMAN	HSD17B4	Peroxisomal multifunctional enzyme type 2 OS=Homo sapiens GN=HSD17B4 PE=1 SV=3	361.48	0	9	sp|P51659|DHB4_HUMAN	4.122e+06	2.66386e+06	2.58276e+06	2.73085e+06	3.31997e+06	4.39387e+06	2.69814e+06		-0.629826	-0.674431	-0.593995	-0.312175	0.0921492	-0.611377		-0.76658
sp|Q6Y7W6|PERQ2_HUMAN	GIGYF2	PERQ amino acid-rich with GYF domain-containing protein 2 OS=Homo sapiens GN=GIGYF2 PE=1 SV=1	87.64	0	6	sp|Q6Y7W6|PERQ2_HUMAN	616296	592188	578600	489768	538760	669346	655803		-0.0575682	-0.0910564	-0.331525	-0.193979	0.119129	0.0896399		-0.450653
tr|F8WEF5|F8WEF5_HUMAN	PHRF1	PHD and RING finger domain-containing protein 1 OS=Homo sapiens GN=PHRF1 PE=1 SV=1	53.59	0	4	tr|F8WEF5|F8WEF5_HUMAN	920884	1.6723e+06	2.18982e+06	1.33703e+06	1.34234e+06	1.29017e+06	1.61972e+06		0.86074	1.24972	0.537944	0.543656	0.486464	0.814649		1.24972
sp|O94880|PHF14_HUMAN	PHF14	PHD finger protein 14 OS=Homo sapiens GN=PHF14 PE=1 SV=2	69.27	0	4	sp|O94880|PHF14_HUMAN	997756	1.44042e+06	1.11272e+06	1.32756e+06	1.1993e+06	960336	1.20866e+06		0.52973	0.157329	0.412015	0.265433	-0.055147	0.276649		-0.584877
tr|F8VVM2|F8VVM2_HUMAN	SLC25A3	Phosphate carrier protein, mitochondrial OS=Homo sapiens GN=SLC25A3 PE=1 SV=1	127.61	0	7	tr|F8VVM2|F8VVM2_HUMAN	2.48617e+07	2.71767e+07	2.35868e+07	2.98579e+07	2.68019e+07	2.22939e+07	2.66877e+07		0.128447	-0.0759437	0.26419	0.108409	-0.157279	0.102249		-0.421468
sp|O95674|CDS2_HUMAN	CDS2	Phosphatidate cytidylyltransferase 2 OS=Homo sapiens GN=CDS2 PE=1 SV=1	91.12	0	3	sp|O95674|CDS2_HUMAN	1.20768e+06	897158	1.07642e+06	1.26547e+06	1.05831e+06	1.14186e+06	1.63493e+06		-0.428811	-0.166004	0.0674326	-0.190488	-0.0808584	0.436981		-0.865792
tr|H0Y5Q9|H0Y5Q9_HUMAN	INPP5D	Phosphatidylinositol 3,4,5-trisphosphate 5-phosphatase 1 (Fragment) OS=Homo sapiens GN=INPP5D PE=1 SV=1	162.32	0	6	tr|H0Y5Q9|H0Y5Q9_HUMAN	3.26769e+06	3.67778e+06	3.33715e+06	3.07353e+06	2.83918e+06	3.06631e+06	2.97191e+06		0.170563	0.0303442	-0.0883743	-0.202797	-0.0917647	-0.136882		-0.37336
tr|J3KN10|J3KN10_HUMAN	PI4KA	Phosphatidylinositol 4-kinase alpha OS=Homo sapiens GN=PI4KA PE=1 SV=1	49.72	0	3	tr|J3KN10|J3KN10_HUMAN	1.65293e+06	1.89681e+06	1.51133e+06	1.98854e+06	1.84151e+06	1.69364e+06	2.12126e+06		0.198552	-0.129206	0.266681	0.155862	0.0351012	0.359895		-0.4891
sp|Q9BTU6|P4K2A_HUMAN	PI4K2A	Phosphatidylinositol 4-kinase type 2-alpha OS=Homo sapiens GN=PI4K2A PE=1 SV=1	526.29	0	8	sp|Q9BTU6|P4K2A_HUMAN	1.00063e+07	9.20679e+06	1.02988e+07	1.28606e+07	1.16431e+07	1.07871e+07	1.16251e+07		-0.120133	0.0415793	0.362059	0.218571	0.108402	0.216336		-0.482192
sp|Q8TCG2|P4K2B_HUMAN	PI4K2B	Phosphatidylinositol 4-kinase type 2-beta OS=Homo sapiens GN=PI4K2B PE=1 SV=1	142.67	0	4	sp|Q8TCG2|P4K2B_HUMAN	2.17695e+06	2.26211e+06	2.23406e+06	2.68919e+06	2.46897e+06	2.37214e+06	2.78894e+06		0.055358	0.0373604	0.304862	0.181599	0.12388	0.357405		0.357405
tr|A0A0A0MS74|A0A0A0MS74_HUMAN	PCK2	Phosphoenolpyruvate carboxykinase [GTP], mitochondrial OS=Homo sapiens GN=PCK2 PE=1 SV=1	47.45	0	4	tr|A0A0A0MS74|A0A0A0MS74_HUMAN	488673	198133	309556	404883	464654	496811	278044		-1.3024	-0.658668	-0.271365	-0.0727134	0.0238289	-0.813559		-1.32623
sp|P00558|PGK1_HUMAN	PGK1	Phosphoglycerate kinase 1 OS=Homo sapiens GN=PGK1 PE=1 SV=3	295.85	0	8	sp|P00558|PGK1_HUMAN	9.54841e+06	7.92979e+06	7.89351e+06	7.64934e+06	9.84365e+06	1.10502e+07	8.02915e+06		-0.267979	-0.274594	-0.319926	0.0439329	0.210743	-0.250014		-0.530669
sp|Q6ZUJ8|BCAP_HUMAN	PIK3AP1	Phosphoinositide 3-kinase adapter protein 1 OS=Homo sapiens GN=PIK3AP1 PE=1 SV=2	164.49	0	6	sp|Q6ZUJ8|BCAP_HUMAN	2.27908e+06	2.22763e+06	2.2775e+06	1.88176e+06	2.19646e+06	2.51529e+06	2.58801e+06		-0.0329382	-0.000999747	-0.276368	-0.0532716	0.142273	0.183391		-0.459759
tr|H0YBW4|H0YBW4_HUMAN	PLAA	Phospholipase A-2-activating protein (Fragment) OS=Homo sapiens GN=PLAA PE=1 SV=1	44.84	0	3	tr|H0YBW4|H0YBW4_HUMAN	592959	596510	545481	506949	500491	674117	576421		0.00861292	-0.120405	-0.226092	-0.244589	0.185066	-0.0408114		-0.429655
sp|Q13393|PLD1_HUMAN	PLD1	Phospholipase D1 OS=Homo sapiens GN=PLD1 PE=1 SV=1	67.27	0	4	sp|O14939|PLD2_HUMAN;sp|Q13393|PLD1_HUMAN	2.16069e+06	2.61896e+06	2.61159e+06	2.85018e+06	2.38883e+06	2.30959e+06	2.61215e+06		0.277501	0.273438	0.399563	0.14481	0.0961477	0.273745		0.399563
sp|Q9NRY6|PLS3_HUMAN	PLSCR3	Phospholipid scramblase 3 OS=Homo sapiens GN=PLSCR3 PE=1 SV=2	41.43	0	3	sp|Q9NRY6|PLS3_HUMAN	2.1918e+06	1.74637e+06	2.23896e+06	2.45294e+06	2.0839e+06	1.9773e+06	2.10829e+06		-0.327754	0.0307106	0.162394	-0.0728299	-0.148585	-0.0560445		-0.490148
sp|Q9NWQ8|PHAG1_HUMAN	PAG1	Phosphoprotein associated with glycosphingolipid-enriched microdomains 1 OS=Homo sapiens GN=PAG1 PE=1 SV=2	202.59	0	3	sp|Q9NWQ8|PHAG1_HUMAN	1.84203e+06	2.38936e+06	1.96071e+06	2.25826e+06	2.23821e+06	1.92684e+06	2.41207e+06		0.375329	0.0900812	0.293914	0.281052	0.0649428	0.388975		0.388975
tr|A0A0G2JHC2|A0A0G2JHC2_HUMAN	PPP1R18	Phostensin OS=Homo sapiens GN=PPP1R18 PE=4 SV=1	147.19	0	4	tr|A0A0G2JHC2|A0A0G2JHC2_HUMAN	753204	1.3441e+06	1.21695e+06	1.18294e+06	1.07546e+06	974971	1.57464e+06		0.835527	0.692158	0.651263	0.51384	0.372319	1.06391		1.06391
sp|Q92508|PIEZ1_HUMAN	PIEZO1	Piezo-type mechanosensitive ion channel component 1 OS=Homo sapiens GN=PIEZO1 PE=1 SV=4	127.78	0	6	sp|Q92508|PIEZ1_HUMAN	1.14354e+06	1.26468e+06	1.02696e+06	1.09312e+06	985746	925602	1.11111e+06		0.145268	-0.155119	-0.0650535	-0.214217	-0.30504	-0.0415045		-0.450308
sp|Q9H307|PININ_HUMAN	PNN	Pinin OS=Homo sapiens GN=PNN PE=1 SV=4	182.07	0	11	sp|Q9H307|PININ_HUMAN	2.25285e+06	2.87046e+06	4.48571e+06	3.57931e+06	3.02081e+06	3.15823e+06	3.70982e+06		0.349529	0.993586	0.667929	0.423185	0.487367	0.7196		0.993586
sp|P23634|AT2B4_HUMAN	ATP2B4	Plasma membrane calcium-transporting ATPase 4 OS=Homo sapiens GN=ATP2B4 PE=1 SV=2	271.55	0	12	sp|P23634|AT2B4_HUMAN	6.11745e+06	8.64771e+06	7.0411e+06	7.44069e+06	6.23938e+06	5.78033e+06	7.01794e+06		0.499389	0.202871	0.282507	0.0284738	-0.0817766	0.198119		-0.581165
sp|Q8NC51|PAIRB_HUMAN	SERBP1	Plasminogen activator inhibitor 1 RNA-binding protein OS=Homo sapiens GN=SERBP1 PE=1 SV=2	23.23	0.00261917	3	sp|Q8NC51|PAIRB_HUMAN	1.82553e+06	2.20955e+06	1.5785e+06	1.48424e+06	1.0831e+06	1.05293e+06	1.36113e+06		0.275435	-0.209761	-0.298594	-0.753147	-0.793912	-0.423509		-1.06935
sp|P13796|PLSL_HUMAN	LCP1	Plastin-2 OS=Homo sapiens GN=LCP1 PE=1 SV=6	380.02	0	14	sp|P13796|PLSL_HUMAN	1.10665e+07	1.21541e+07	1.08948e+07	7.53982e+06	8.71994e+06	1.14152e+07	1.03961e+07		0.135244	-0.0225612	-0.553594	-0.343807	0.044759	-0.0901475		-0.688838
tr|A0A087WZ32|A0A087WZ32_HUMAN	PLEKHA2	Pleckstrin homology domain-containing family A member 2 OS=Homo sapiens GN=PLEKHA2 PE=1 SV=1	49.2	0	5	tr|A0A087WZ32|A0A087WZ32_HUMAN	979188	796722	813027	678888	903564	1.11698e+06	766151		-0.297508	-0.268283	-0.528412	-0.115959	0.189947	-0.353957		-0.718358
sp|P08567|PLEK_HUMAN	PLEK	Pleckstrin OS=Homo sapiens GN=PLEK PE=1 SV=3	269.78	0	5	sp|P08567|PLEK_HUMAN	1.46502e+07	5.10667e+06	6.41545e+06	7.51102e+06	1.23749e+07	1.0632e+07	8.36656e+06		-1.52047	-1.1913	-0.963843	-0.243511	-0.462517	-0.808218		-1.52047
sp|Q15149|PLEC_HUMAN	PLEC	Plectin OS=Homo sapiens GN=PLEC PE=1 SV=3	572.06	0	27	sp|Q15149|PLEC_HUMAN	6.41691e+06	7.14321e+06	7.32067e+06	5.87284e+06	6.50675e+06	7.50906e+06	5.99883e+06		0.154693	0.190096	-0.127822	0.0200575	0.226753	-0.097197		-0.354575
sp|Q7Z3K3|POGZ_HUMAN	POGZ	Pogo transposable element with ZNF domain OS=Homo sapiens GN=POGZ PE=1 SV=2	167	0	11	sp|Q7Z3K3|POGZ_HUMAN	4.53304e+06	4.00683e+06	4.42409e+06	4.3507e+06	4.49038e+06	4.50337e+06	4.80318e+06		-0.178019	-0.035099	-0.0592329	-0.013642	-0.00947499	0.083511		-0.26153
tr|A0A0A0MSA9|A0A0A0MSA9_HUMAN	PVR	Poliovirus receptor OS=Homo sapiens GN=PVR PE=1 SV=1	71.71	0	3	tr|A0A0A0MSA9|A0A0A0MSA9_HUMAN	2.72151e+06	5.00941e+06	3.651e+06	3.71355e+06	3.6684e+06	3.41562e+06	3.87608e+06		0.880231	0.423882	0.448388	0.430741	0.327737	0.51019		0.880231
sp|P09874|PARP1_HUMAN	PARP1	Poly [ADP-ribose] polymerase 1 OS=Homo sapiens GN=PARP1 PE=1 SV=4	780.94	0	18	sp|P09874|PARP1_HUMAN	3.14429e+07	3.1173e+07	3.76089e+07	3.60523e+07	3.3711e+07	3.45407e+07	3.23268e+07		-0.0124361	0.258343	0.197357	0.100485	0.135565	0.0399975		-0.270779
sp|Q15365|PCBP1_HUMAN	PCBP1	Poly(rC)-binding protein 1 OS=Homo sapiens GN=PCBP1 PE=1 SV=2	337.71	0	6	sp|Q15365|PCBP1_HUMAN	2.35991e+07	3.04675e+07	2.62676e+07	1.91486e+07	1.66305e+07	2.21687e+07	1.94868e+07		0.368543	0.154557	-0.301491	-0.504899	-0.0902032	-0.276231		-0.873443
sp|Q15366|PCBP2_HUMAN	PCBP2	Poly(rC)-binding protein 2 OS=Homo sapiens GN=PCBP2 PE=1 SV=1	45.54	0	3	sp|Q15366|PCBP2_HUMAN	3.45185e+06	4.11808e+06	3.08118e+06	2.8396e+06	2.35956e+06	3.34921e+06	2.834e+06		0.2546	-0.163891	-0.281684	-0.548856	-0.0435507	-0.284531		-0.803455
sp|Q9UHX1|PUF60_HUMAN	PUF60	Poly(U)-binding-splicing factor PUF60 OS=Homo sapiens GN=PUF60 PE=1 SV=1	25.86	0.0021846	3	sp|Q9UHX1|PUF60_HUMAN	1.06261e+06	1.13182e+06	1.83632e+06	1.45732e+06	1.04504e+06	948645	1.311e+06		0.0910281	0.789208	0.455707	-0.0240466	-0.163671	0.303062		-0.952879
sp|Q13310|PABP4_HUMAN	PABPC4	Polyadenylate-binding protein 4 OS=Homo sapiens GN=PABPC4 PE=1 SV=1	58.1	0	4	sp|Q13310|PABP4_HUMAN	1.80676e+06	807279	1.20465e+06	1.39429e+06	1.68975e+06	1.82016e+06	1.46705e+06		-1.16227	-0.584786	-0.373876	-0.0965968	0.0106614	-0.300488		-1.17293
tr|E7ERJ7|E7ERJ7_HUMAN	PABPC1	Polyadenylate-binding protein OS=Homo sapiens GN=PABPC1 PE=1 SV=1	550.15	0	15	sp|Q13310|PABP4_HUMAN;tr|E7ERJ7|E7ERJ7_HUMAN	2.40476e+07	1.98444e+07	2.11442e+07	2.06037e+07	2.21671e+07	2.24009e+07	2.15943e+07		-0.277158	-0.185628	-0.222988	-0.117471	-0.102337	-0.155244		-0.277158
tr|J3QQW9|J3QQW9_HUMAN	SUZ12	Polycomb protein SUZ12 OS=Homo sapiens GN=SUZ12 PE=1 SV=1	199.75	0	7	tr|J3QQW9|J3QQW9_HUMAN	3.58472e+06	3.76442e+06	3.88652e+06	3.84261e+06	3.09459e+06	3.19283e+06	3.75322e+06		0.0705692	0.116621	0.100226	-0.212111	-0.167023	0.0662711		-0.328732
sp|Q10471|GALT2_HUMAN	GALNT2	Polypeptide N-acetylgalactosaminyltransferase 2 OS=Homo sapiens GN=GALNT2 PE=1 SV=1	108.14	0	8	sp|Q10471|GALT2_HUMAN	3.46792e+06	2.34584e+06	2.70546e+06	3.09322e+06	2.58066e+06	2.45598e+06	2.61807e+06		-0.563964	-0.358198	-0.16496	-0.426333	-0.497773	-0.405566		-0.563964
tr|J3QS39|J3QS39_HUMAN	UBB	Polyubiquitin-B (Fragment) OS=Homo sapiens GN=UBB PE=1 SV=1	232.04	0	4	tr|J3QS39|J3QS39_HUMAN	1.27206e+08	1.48937e+08	1.22523e+08	1.30169e+08	1.05086e+08	1.1004e+08	1.28006e+08		0.227535	-0.0541224	0.0332135	-0.275595	-0.209145	0.00903587		-0.503129
sp|O75915|PRAF3_HUMAN	ARL6IP5	PRA1 family protein 3 OS=Homo sapiens GN=ARL6IP5 PE=1 SV=1	65.26	0	4	sp|O75915|PRAF3_HUMAN	3.0447e+06	2.48393e+06	2.44724e+06	2.73534e+06	2.47577e+06	2.73573e+06	2.46107e+06		-0.293676	-0.315143	-0.154579	-0.29842	-0.154371	-0.30701		-0.315143
sp|Q96AQ6|PBIP1_HUMAN	PBXIP1	Pre-B-cell leukemia transcription factor-interacting protein 1 OS=Homo sapiens GN=PBXIP1 PE=1 SV=1	105.96	0	5	sp|Q96AQ6|PBIP1_HUMAN	1.52935e+06	1.69464e+06	1.92736e+06	1.72874e+06	1.44705e+06	1.34742e+06	1.71097e+06		0.148062	0.333709	0.176808	-0.0798002	-0.182712	0.161895		-0.516421
sp|P02545|LMNA_HUMAN	LMNA	Prelamin-A/C OS=Homo sapiens GN=LMNA PE=1 SV=1	417.3	0	6	sp|P02545|LMNA_HUMAN	5.75677e+06	6.97245e+06	6.91771e+06	6.56655e+06	6.77597e+06	6.11778e+06	7.26569e+06		0.276406	0.265036	0.189876	0.235169	0.0877493	0.335842		0.335842
sp|Q9UMS4|PRP19_HUMAN	PRPF19	Pre-mRNA-processing factor 19 OS=Homo sapiens GN=PRPF19 PE=1 SV=1	101.56	0	3	sp|Q9UMS4|PRP19_HUMAN	1.33723e+06	1.33018e+06	1.54229e+06	1.31468e+06	1.61129e+06	1.98746e+06	1.43597e+06		-0.00762194	0.205825	-0.0245334	0.268969	0.571683	0.102778		-0.596216
sp|O75400|PR40A_HUMAN	PRPF40A	Pre-mRNA-processing factor 40 homolog A OS=Homo sapiens GN=PRPF40A PE=1 SV=2	123.07	0	8	sp|O75400|PR40A_HUMAN	1.73922e+06	1.68879e+06	6.1956e+06	5.2295e+06	5.94421e+06	6.5595e+06	4.92393e+06		-0.0424533	1.8328	1.58823	1.77304	1.91514	1.50137		-1.9576
sp|O94906|PRP6_HUMAN	PRPF6	Pre-mRNA-processing factor 6 OS=Homo sapiens GN=PRPF6 PE=1 SV=1	212.52	0	8	sp|O94906|PRP6_HUMAN	3.73568e+06	3.45407e+06	3.79393e+06	2.96472e+06	3.267e+06	3.81397e+06	3.39628e+06		-0.113073	0.0223206	-0.333478	-0.193403	0.0299214	-0.137416		-0.363399
sp|Q6P2Q9|PRP8_HUMAN	PRPF8	Pre-mRNA-processing-splicing factor 8 OS=Homo sapiens GN=PRPF8 PE=1 SV=2	213.73	0	9	sp|Q6P2Q9|PRP8_HUMAN;tr|I3L0J9|I3L0J9_HUMAN	2.57992e+06	1.28425e+06	1.62047e+06	1.28926e+06	2.36454e+06	3.05851e+06	1.62099e+06		-1.00641	-0.670913	-1.00079	-0.125771	0.245502	-0.670448		-1.25191
sp|O43143|DHX15_HUMAN	DHX15	Pre-mRNA-splicing factor ATP-dependent RNA helicase DHX15 OS=Homo sapiens GN=DHX15 PE=1 SV=2	170.08	0	9	sp|O43143|DHX15_HUMAN	5.99285e+06	6.9989e+06	6.08465e+06	4.7479e+06	5.27849e+06	6.15215e+06	5.20852e+06		0.223886	0.0219311	-0.335954	-0.183117	0.0378472	-0.202369		-0.55984
sp|Q9HCG8|CWC22_HUMAN	CWC22	Pre-mRNA-splicing factor CWC22 homolog OS=Homo sapiens GN=CWC22 PE=1 SV=3	81.66	0	6	sp|Q9HCG8|CWC22_HUMAN	694379	797166	1.52439e+06	1.02855e+06	1.10259e+06	1.28335e+06	1.403e+06		0.199157	1.13444	0.566817	0.667105	0.886118	1.01472		1.13444
sp|Q9NXE8|CWC25_HUMAN	CWC25	Pre-mRNA-splicing factor CWC25 homolog OS=Homo sapiens GN=CWC25 PE=1 SV=1	78.04	0	3	sp|Q9NXE8|CWC25_HUMAN	157728	174869	2.27139e+06	2.05279e+06	1.80544e+06	1.89619e+06	1.70357e+06		0.148834	3.84806	3.70207	3.51684	3.58759	3.43305		3.84806
sp|Q8IY81|SPB1_HUMAN	FTSJ3	pre-rRNA processing protein FTSJ3 OS=Homo sapiens GN=FTSJ3 PE=1 SV=2	80.93	0	4	sp|Q8IY81|SPB1_HUMAN	781516	308528	397205	318358	391090	341720	234100		-1.34088	-0.976392	-1.29563	-0.998773	-1.19346	-1.73915		-1.73915
sp|Q2NL82|TSR1_HUMAN	TSR1	Pre-rRNA-processing protein TSR1 homolog OS=Homo sapiens GN=TSR1 PE=1 SV=1	41.18	0	3	sp|Q2NL82|TSR1_HUMAN	473058	217000	458565	443063	521010	418723	415178		-1.12432	-0.0448889	-0.0945054	0.139294	-0.176022	-0.188286		-1.26361
sp|P49768|PSN1_HUMAN	PSEN1	Presenilin-1 OS=Homo sapiens GN=PSEN1 PE=1 SV=1	108.08	0	4	sp|P49768|PSN1_HUMAN	3.08578e+06	3.21286e+06	3.15505e+06	3.37106e+06	2.35045e+06	2.25829e+06	2.97413e+06		0.0582217	0.0320264	0.127566	-0.392698	-0.450407	-0.0531685		-0.577973
sp|Q5JRX3|PREP_HUMAN	PITRM1	Presequence protease, mitochondrial OS=Homo sapiens GN=PITRM1 PE=1 SV=3	56.47	0	3	sp|Q5JRX3|PREP_HUMAN	120473	43818.4	107060	100559	111362	128810	142540		-1.4591	-0.170284	-0.260664	-0.11345	0.0965356	0.242658		-1.70175
sp|Q96P11|NSUN5_HUMAN	NSUN5	Probable 28S rRNA (cytosine-C(5))-methyltransferase OS=Homo sapiens GN=NSUN5 PE=1 SV=2	79.15	0	3	sp|Q96P11|NSUN5_HUMAN	1.27356e+06	1.41208e+06	1.31707e+06	1.29031e+06	1.4152e+06	1.47055e+06	1.42179e+06		0.148947	0.0484562	0.0188421	0.15214	0.207487	0.158834		0.207487
sp|Q92841|DDX17_HUMAN	DDX17	Probable ATP-dependent RNA helicase DDX17 OS=Homo sapiens GN=DDX17 PE=1 SV=2	317.02	0	10	sp|Q92841|DDX17_HUMAN	1.77772e+07	1.59965e+07	1.57648e+07	1.37592e+07	1.65913e+07	1.98619e+07	1.47712e+07		-0.15227	-0.17332	-0.369633	-0.099601	0.159975	-0.267242		-0.529608
sp|Q9UHI6|DDX20_HUMAN	DDX20	Probable ATP-dependent RNA helicase DDX20 OS=Homo sapiens GN=DDX20 PE=1 SV=2	42.14	0	4	sp|Q9UHI6|DDX20_HUMAN	1.94775e+06	1.87679e+06	2.09744e+06	1.64116e+06	1.61215e+06	2.19493e+06	2.27347e+06		-0.0535419	0.106818	-0.247093	-0.272826	0.172363	0.223085		-0.495911
tr|A0A0C4DG89|A0A0C4DG89_HUMAN	DDX46	Probable ATP-dependent RNA helicase DDX46 OS=Homo sapiens GN=DDX46 PE=1 SV=1	530.94	0	21	tr|A0A0C4DG89|A0A0C4DG89_HUMAN	6.44696e+06	5.84092e+06	3.5385e+07	2.83554e+07	2.88239e+07	3.23467e+07	3.18532e+07		-0.142422	2.45645	2.13693	2.16058	2.32693	2.30475		-2.59887
sp|P17844|DDX5_HUMAN	DDX5	Probable ATP-dependent RNA helicase DDX5 OS=Homo sapiens GN=DDX5 PE=1 SV=1	66.38	0	4	sp|P17844|DDX5_HUMAN	4.13843e+06	3.42403e+06	3.60904e+06	3.07603e+06	3.49415e+06	4.09038e+06	3.36832e+06		-0.273391	-0.197471	-0.428017	-0.244144	-0.0168482	-0.297054		-0.428017
sp|Q8IY37|DHX37_HUMAN	DHX37	Probable ATP-dependent RNA helicase DHX37 OS=Homo sapiens GN=DHX37 PE=1 SV=1	45.21	0	4	sp|Q8IY37|DHX37_HUMAN	869554	687448	852437	762306	867479	966782	774642		-0.339026	-0.0286834	-0.189906	-0.00344795	0.152915	-0.166746		-0.491941
sp|P51531|SMCA2_HUMAN	SMARCA2	Probable global transcription activator SNF2L2 OS=Homo sapiens GN=SMARCA2 PE=1 SV=2	170.15	0	6	sp|P51531|SMCA2_HUMAN	401674	298525	524664	392088	403688	420713	462768		-0.428172	0.385369	-0.0348475	0.00721662	0.0668117	0.204266		-0.813541
sp|Q7Z333|SETX_HUMAN	SETX	Probable helicase senataxin OS=Homo sapiens GN=SETX PE=1 SV=4	29.64	0.00172911	3	sp|Q7Z333|SETX_HUMAN	321120	314195	241067	189285	187447	194363	284596		-0.0314487	-0.413676	-0.762551	-0.776632	-0.724355	-0.174193		-0.776632
sp|Q93008|USP9X_HUMAN	USP9X	Probable ubiquitin carboxyl-terminal hydrolase FAF-X OS=Homo sapiens GN=USP9X PE=1 SV=3	134.46	0	10	sp|O00507|USP9Y_HUMAN;sp|Q93008|USP9X_HUMAN	1.84752e+06	1.78639e+06	2.06803e+06	1.50355e+06	1.77651e+06	2.32526e+06	1.51992e+06		-0.048541	0.16267	-0.297216	-0.0565403	0.331802	-0.281596		-0.629017
sp|Q8NBJ5|GT251_HUMAN	COLGALT1	Procollagen galactosyltransferase 1 OS=Homo sapiens GN=COLGALT1 PE=1 SV=1	39.49	0	3	sp|Q8NBJ5|GT251_HUMAN	302433	681104	466793	422268	402706	336681	390528		1.17126	0.626165	0.481543	0.413109	0.154765	0.368806		1.17126
sp|P07737|PROF1_HUMAN	PFN1	Profilin-1 OS=Homo sapiens GN=PFN1 PE=1 SV=2	359.78	0	6	sp|P07737|PROF1_HUMAN	2.61944e+07	1.70858e+07	1.7518e+07	1.59956e+07	2.17648e+07	2.3484e+07	17606618		-0.616459	-0.580419	-0.711589	-0.267264	-0.157579	-0.573142		-0.711589
sp|Q8WUM4|PDC6I_HUMAN	PDCD6IP	Programmed cell death 6-interacting protein OS=Homo sapiens GN=PDCD6IP PE=1 SV=1	49.32	0	5	sp|Q8WUM4|PDC6I_HUMAN	2.60327e+06	2.38498e+06	3.45129e+06	1.98804e+06	2.18568e+06	3.09312e+06	2.81611e+06		-0.126346	0.406812	-0.388981	-0.252241	0.248736	0.113377		-0.795792
sp|Q53EL6|PDCD4_HUMAN	PDCD4	Programmed cell death protein 4 OS=Homo sapiens GN=PDCD4 PE=1 SV=2	116	0	4	sp|Q53EL6|PDCD4_HUMAN	634160	549830	632706	527955	789442	780437	665924		-0.205861	-0.00331189	-0.26443	0.315988	0.299437	0.0705119		-0.580418
tr|E7ESE2|E7ESE2_HUMAN	PHB	Prohibitin (Fragment) OS=Homo sapiens GN=PHB PE=1 SV=2	111.93	0	3	tr|E7ESE2|E7ESE2_HUMAN	782915	878733	941979	816674	726643	671473	857744		0.16657	0.266839	0.0609049	-0.10761	-0.221527	0.131691		-0.488367
sp|Q9HCU5|PREB_HUMAN	PREB	Prolactin regulatory element-binding protein OS=Homo sapiens GN=PREB PE=1 SV=2	124.76	0	5	sp|Q9HCU5|PREB_HUMAN	3.50125e+06	3.6597e+06	3.31923e+06	3.50634e+06	3.26603e+06	3.13374e+06	3.51887e+06		0.063855	-0.0770219	0.00209537	-0.100332	-0.159984	0.00724164		-0.223839
sp|P12004|PCNA_HUMAN	PCNA	Proliferating cell nuclear antigen OS=Homo sapiens GN=PCNA PE=1 SV=1	138.39	0	5	sp|P12004|PCNA_HUMAN	7.28073e+06	8.74642e+06	6.85062e+06	7.08473e+06	7.22874e+06	7.32666e+06	7.07211e+06		0.26461	-0.0878481	-0.0393708	-0.0103383	0.00907307	-0.0419414		-0.352458
sp|Q9UQ80|PA2G4_HUMAN	PA2G4	Proliferation-associated protein 2G4 OS=Homo sapiens GN=PA2G4 PE=1 SV=3	148.32	0	9	sp|Q9UQ80|PA2G4_HUMAN	5.36887e+06	5.57438e+06	6.08631e+06	5.11328e+06	5.36088e+06	6.42903e+06	5.9943e+06		0.0541927	0.180949	-0.0703708	-0.00214794	0.259983	0.158973		-0.330354
sp|Q8IZL8|PELP1_HUMAN	PELP1	Proline-, glutamic acid- and leucine-rich protein 1 OS=Homo sapiens GN=PELP1 PE=1 SV=2	45.95	0	3	sp|Q8IZL8|PELP1_HUMAN	445796	588501	565083	419718	266521	373160	455862		0.400662	0.342079	-0.0869608	-0.742135	-0.25659	0.0322152		-1.1428
sp|Q96HE9|PRR11_HUMAN	PRR11	Proline-rich protein 11 OS=Homo sapiens GN=PRR11 PE=1 SV=1	58.56	0	3	sp|Q96HE9|PRR11_HUMAN;tr|J3QKY4|J3QKY4_HUMAN	2.24231e+06	2.36263e+06	2.01391e+06	2.43665e+06	2.05641e+06	1.84151e+06	2.03382e+06		0.0754106	-0.154988	0.119912	-0.124856	-0.284096	-0.140793		-0.404008
sp|P48147|PPCE_HUMAN	PREP	Prolyl endopeptidase OS=Homo sapiens GN=PREP PE=1 SV=2	65.54	0	3	sp|P48147|PPCE_HUMAN	326001	176948	236901	244040	329224	335602	224938		-0.88155	-0.460593	-0.417759	0.0141943	0.0418756	-0.53535		-0.923426
sp|Q9NY61|AATF_HUMAN	AATF	Protein AATF OS=Homo sapiens GN=AATF PE=1 SV=1	52.66	0	4	sp|Q9NY61|AATF_HUMAN	607187	647922	601610	461019	529384	547668	530716		0.0936792	-0.0133126	-0.397316	-0.197826	-0.148839	-0.194202		-0.490995
sp|Q99497|PARK7_HUMAN	PARK7	Protein deglycase DJ-1 OS=Homo sapiens GN=PARK7 PE=1 SV=2	72.57	0	4	sp|Q99497|PARK7_HUMAN	3.33422e+06	3.39218e+06	2.70391e+06	2.79373e+06	2.74615e+06	2.46903e+06	3.13514e+06		0.0248635	-0.302301	-0.255156	-0.279937	-0.433404	-0.088821		-0.458267
tr|A0A0G2JH68|A0A0G2JH68_HUMAN	DIAPH1	Protein diaphanous homolog 1 OS=Homo sapiens GN=DIAPH1 PE=4 SV=1	61.25	0	5	tr|A0A0G2JH68|A0A0G2JH68_HUMAN	543786	321198	711868	319214	368533	546721	483654		-0.759577	0.388572	-0.768514	-0.561244	0.00776621	-0.169062		-1.15709
sp|P30101|PDIA3_HUMAN	PDIA3	Protein disulfide-isomerase A3 OS=Homo sapiens GN=PDIA3 PE=1 SV=4	474.91	0	15	sp|P30101|PDIA3_HUMAN;tr|H7BZJ3|H7BZJ3_HUMAN	1.30267e+07	2.04335e+07	1.63739e+07	1.70447e+07	1.1829e+07	1.05172e+07	1.6204e+07		0.649469	0.329934	0.387858	-0.139144	-0.308721	0.314881		-0.95819
sp|P13667|PDIA4_HUMAN	PDIA4	Protein disulfide-isomerase A4 OS=Homo sapiens GN=PDIA4 PE=1 SV=2	65.26	0	7	sp|P13667|PDIA4_HUMAN	868734	1.4618e+06	1.04095e+06	1.05399e+06	805368	718282	1.0127e+06		0.750757	0.260909	0.27888	-0.109267	-0.274365	0.221223		-1.02512
sp|Q14554|PDIA5_HUMAN	PDIA5	Protein disulfide-isomerase A5 OS=Homo sapiens GN=PDIA5 PE=1 SV=1	140.72	0	5	sp|Q14554|PDIA5_HUMAN	1.87004e+06	1.48733e+06	1.62282e+06	1.7284e+06	1.69738e+06	1.38964e+06	1.71044e+06		-0.330348	-0.204572	-0.113637	-0.139759	-0.428361	-0.128704		-0.428361
sp|Q15084|PDIA6_HUMAN	PDIA6	Protein disulfide-isomerase A6 OS=Homo sapiens GN=PDIA6 PE=1 SV=1	173.96	0	3	sp|Q15084|PDIA6_HUMAN	1.95848e+06	2.09836e+06	2.34148e+06	1.79748e+06	2.3599e+06	2.24272e+06	2.24012e+06		0.099526	0.257686	-0.12376	0.268993	0.195516	0.193842		-0.392753
sp|P07237|PDIA1_HUMAN	P4HB	Protein disulfide-isomerase OS=Homo sapiens GN=P4HB PE=1 SV=3	292.82	0	10	sp|P07237|PDIA1_HUMAN	1.14999e+07	1.9257e+07	1.33221e+07	1.44179e+07	1.12539e+07	1.07917e+07	1.36235e+07		0.743759	0.212204	0.326245	-0.0311974	-0.0917054	0.24448		-0.835464
sp|Q14156|EFR3A_HUMAN	EFR3A	Protein EFR3 homolog A OS=Homo sapiens GN=EFR3A PE=1 SV=2	25.33	0.0021692	4	sp|Q14156|EFR3A_HUMAN	324572	1.11008e+06	540340	502542	354224	362281	438684		1.77405	0.73533	0.630706	0.126127	0.158571	0.434646		1.77405
sp|P49257|LMAN1_HUMAN	LMAN1	Protein ERGIC-53 OS=Homo sapiens GN=LMAN1 PE=1 SV=2	216.98	0	7	sp|P49257|LMAN1_HUMAN	5.08511e+06	5.82232e+06	5.39991e+06	5.50789e+06	5.28061e+06	5.29556e+06	5.59225e+06		0.195317	0.0866586	0.115222	0.0544268	0.0585039	0.13715		0.195317
sp|Q96PZ2|F111A_HUMAN	FAM111A	Protein FAM111A OS=Homo sapiens GN=FAM111A PE=1 SV=2	53.83	0	4	sp|Q96PZ2|F111A_HUMAN	688839	879722	600748	571391	502971	499986	573945		0.352881	-0.197407	-0.26969	-0.453693	-0.46228	-0.263255		-0.815162
sp|Q9UK61|F208A_HUMAN	FAM208A	Protein FAM208A OS=Homo sapiens GN=FAM208A PE=1 SV=3	51.08	0	3	sp|Q9UK61|F208A_HUMAN	299150	152026	355285	259355	267978	296067	317684		-0.976553	0.248108	-0.205938	-0.158755	-0.0149413	0.0867259		-1.22466
tr|H3BRU1|H3BRU1_HUMAN	FAM219B	Protein FAM219B (Fragment) OS=Homo sapiens GN=FAM219B PE=1 SV=1	130.76	0	4	tr|H3BRU1|H3BRU1_HUMAN	608488	852511	782354	1.15815e+06	913759	900202	1.16506e+06		0.486489	0.362592	0.928524	0.586585	0.56502	0.937103		0.937103
sp|Q52LJ0|FA98B_HUMAN	FAM98B	Protein FAM98B OS=Homo sapiens GN=FAM98B PE=1 SV=1	143.3	0	4	sp|Q52LJ0|FA98B_HUMAN	1.28467e+06	1.49957e+06	1.30968e+06	1.05767e+06	1.19391e+06	1.25949e+06	1.07914e+06		0.223155	0.0278147	-0.280501	-0.105707	-0.028557	-0.251508		-0.503656
sp|Q13045|FLII_HUMAN	FLII	Protein flightless-1 homolog OS=Homo sapiens GN=FLII PE=1 SV=2	134.66	0	7	sp|Q13045|FLII_HUMAN	3.40397e+06	2.94528e+06	3.10003e+06	3.11296e+06	2.95714e+06	3.7428e+06	3.09996e+06		-0.208815	-0.134936	-0.128934	-0.203015	0.136896	-0.13497		-0.345711
sp|Q9BTY7|HGH1_HUMAN	HGH1	Protein HGH1 homolog OS=Homo sapiens GN=HGH1 PE=1 SV=1	89.63	0	4	sp|Q9BTY7|HGH1_HUMAN	659575	321222	508088	364526	470688	801807	659125		-1.03796	-0.376458	-0.855513	-0.486764	0.281719	-0.000984306		-1.31968
tr|A0A0C4DGG1|A0A0C4DGG1_HUMAN	PACSIN3	Protein kinase C and casein kinase substrate in neurons protein 3 (Fragment) OS=Homo sapiens GN=PACSIN3 PE=1 SV=1	160.92	0	4	tr|A0A0C4DGG1|A0A0C4DGG1_HUMAN	1.15046e+06	1.12168e+06	1.29492e+06	1.60198e+06	1.41226e+06	1.21122e+06	1.28907e+06		-0.0365522	0.170646	0.477641	0.295788	0.0742498	0.164115		-0.514193
sp|Q05655|KPCD_HUMAN	PRKCD	Protein kinase C delta type OS=Homo sapiens GN=PRKCD PE=1 SV=2	207.91	0	9	sp|Q05655|KPCD_HUMAN	1.67035e+06	1.27515e+06	1.53199e+06	1.31135e+06	1.50271e+06	1.61221e+06	1.33502e+06		-0.389483	-0.124744	-0.349102	-0.152585	-0.0511116	-0.323294		-0.389483
sp|Q9ULU4|PKCB1_HUMAN	ZMYND8	Protein kinase C-binding protein 1 OS=Homo sapiens GN=ZMYND8 PE=1 SV=2	98.16	0	7	sp|Q9ULU4|PKCB1_HUMAN	861456	936053	833275	718014	715433	717082	1.02856e+06		0.119814	-0.0479832	-0.262764	-0.26796	-0.264637	0.255777		-0.523737
sp|Q96RT1|LAP2_HUMAN	ERBB2IP	Protein LAP2 OS=Homo sapiens GN=ERBB2IP PE=1 SV=2	65.11	0	3	sp|Q96RT1|LAP2_HUMAN	988403	617950	801808	789759	914813	848833	916212		-0.67761	-0.301844	-0.323688	-0.111623	-0.21962	-0.109418		-0.67761
sp|Q86UE4|LYRIC_HUMAN	MTDH	Protein LYRIC OS=Homo sapiens GN=MTDH PE=1 SV=2	843.59	0	21	sp|Q86UE4|LYRIC_HUMAN	5.56541e+07	6.95266e+07	5.86635e+07	6.83992e+07	5.83867e+07	5.65162e+07	6.05873e+07		0.321077	0.0759751	0.297492	0.0691514	0.0221775	0.122528		0.321077
sp|Q92597|NDRG1_HUMAN	NDRG1	Protein NDRG1 OS=Homo sapiens GN=NDRG1 PE=1 SV=1	229.38	0	4	sp|Q92597|NDRG1_HUMAN	5.20771e+06	4.29696e+06	5.70429e+06	4.42709e+06	4.93501e+06	5.46511e+06	5.14951e+06		-0.277333	0.131397	-0.234289	-0.0775957	0.0696016	-0.0162156		-0.408731
sp|Q9BZQ8|NIBAN_HUMAN	FAM129A	Protein Niban OS=Homo sapiens GN=FAM129A PE=1 SV=1	146.56	0	5	sp|Q9BZQ8|NIBAN_HUMAN	1.93523e+06	2.61079e+06	2.29428e+06	1.93277e+06	2.09447e+06	1.96636e+06	2.38312e+06		0.431982	0.245536	-0.00183467	0.114081	0.0230259	0.300349		-0.433817
sp|O15355|PPM1G_HUMAN	PPM1G	Protein phosphatase 1G OS=Homo sapiens GN=PPM1G PE=1 SV=1	243.53	0	6	sp|O15355|PPM1G_HUMAN	2.78959e+06	2.80373e+06	2.88487e+06	2.10852e+06	2.71283e+06	3.33102e+06	2.89671e+06		0.00729271	0.0484535	-0.403826	-0.0402585	0.255911	0.0543583		-0.659737
sp|Q86U86|PB1_HUMAN	PBRM1	Protein polybromo-1 OS=Homo sapiens GN=PBRM1 PE=1 SV=1	115.9	0	8	sp|Q86U86|PB1_HUMAN	680632	565257	735676	589655	530124	603182	706981		-0.267968	0.112194	-0.207004	-0.360545	-0.174281	0.0547958		-0.472739
tr|E7EPN9|E7EPN9_HUMAN	PRRC2C	Protein PRRC2C OS=Homo sapiens GN=PRRC2C PE=1 SV=1	242.87	0	14	tr|E7EPN9|E7EPN9_HUMAN	3.45488e+06	5.43727e+06	3.90702e+06	3.25024e+06	2.52744e+06	2.22136e+06	3.63616e+06		0.654249	0.177436	-0.0880876	-0.450955	-0.637191	0.0737801		-1.29144
sp|Q9P258|RCC2_HUMAN	RCC2	Protein RCC2 OS=Homo sapiens GN=RCC2 PE=1 SV=2	280.66	0	8	sp|Q9P258|RCC2_HUMAN	2.42391e+07	2.28935e+07	2.40029e+07	2.30348e+07	1.92825e+07	1.86651e+07	2.15296e+07		-0.0823999	-0.0141258	-0.0735198	-0.33004	-0.376991	-0.171012		-0.376991
sp|Q13123|RED_HUMAN	IK	Protein Red OS=Homo sapiens GN=IK PE=1 SV=3	66.63	0	3	sp|Q13123|RED_HUMAN	569956	689333	804899	840650	627745	560294	683494		0.274352	0.497959	0.560656	0.139328	-0.0246652	0.262078		-0.585321
sp|Q14690|RRP5_HUMAN	PDCD11	Protein RRP5 homolog OS=Homo sapiens GN=PDCD11 PE=1 SV=3	200.95	0	12	sp|Q14690|RRP5_HUMAN	2.24781e+06	2.00656e+06	1.9389e+06	1.76177e+06	1.8994e+06	2.04949e+06	1.7258e+06		-0.163799	-0.213281	-0.351496	-0.242976	-0.133258	-0.381255		-0.381255
tr|A0A0G2JNZ2|A0A0G2JNZ2_HUMAN	SCRIB	Protein scribble homolog OS=Homo sapiens GN=SCRIB PE=4 SV=1	38.22	0	3	tr|A0A0G2JNZ2|A0A0G2JNZ2_HUMAN	294150	431821	328885	440908	383728	357165	416740		0.55388	0.161032	0.583924	0.383531	0.280038	0.502596		0.583924
sp|Q9Y2Z0|SGT1_HUMAN	SUGT1	Protein SGT1 homolog OS=Homo sapiens GN=SUGT1 PE=1 SV=3	26.39	0.00220143	3	sp|Q9Y2Z0|SGT1_HUMAN	354336	379290	344431	247180	308852	516785	291232		0.0981824	-0.040905	-0.519555	-0.198205	0.544444	-0.282953		-1.064
sp|P18583|SON_HUMAN	SON	Protein SON OS=Homo sapiens GN=SON PE=1 SV=4	231.72	0	9	sp|P18583|SON_HUMAN	2.41998e+06	2.69478e+06	1.46165e+07	1.03323e+07	1.12745e+07	1.28735e+07	1.07257e+07		0.155172	2.59453	2.09409	2.22	2.41134	2.148		2.59453
tr|A0A0A0MTG9|A0A0A0MTG9_HUMAN	SPRY2	Protein sprouty homolog 2 OS=Homo sapiens GN=SPRY2 PE=1 SV=1	164.35	0	3	tr|A0A0A0MTG9|A0A0A0MTG9_HUMAN	1.81466e+06	1.94431e+06	1.7037e+06	2.46716e+06	2.3057e+06	1.91518e+06	2.29522e+06		0.0995574	-0.0910233	0.443153	0.345507	0.0777814	0.338932		-0.534177
tr|F1T0I1|F1T0I1_HUMAN	SEC16A	Protein transport protein Sec16A OS=Homo sapiens GN=SEC16A PE=1 SV=1	37.54	0	5	tr|F1T0I1|F1T0I1_HUMAN	777761	774095	977597	775140	844604	939876	823287		-0.00681603	0.329914	-0.00486839	0.118948	0.273144	0.0820692		-0.33673
tr|F5H365|F5H365_HUMAN	SEC23A	Protein transport protein Sec23A OS=Homo sapiens GN=SEC23A PE=1 SV=1	117.79	0	3	sp|Q15437|SC23B_HUMAN;tr|F5H365|F5H365_HUMAN	37874.1	124946	150101	150545	177197	180715	103818		1.72202	1.98664	1.99091	2.22607	2.25443	1.45478		2.25443
tr|B4DR61|B4DR61_HUMAN	SEC61A1	Protein transport protein Sec61 subunit alpha isoform 1 OS=Homo sapiens GN=SEC61A1 PE=1 SV=1	78.02	0	3	tr|B4DR61|B4DR61_HUMAN	934408	1.10815e+06	1.00948e+06	875822	643792	641325	732694		0.246025	0.111488	-0.0934153	-0.537458	-0.542998	-0.350843		-0.789023
sp|Q9C0H2|TTYH3_HUMAN	TTYH3	Protein tweety homolog 3 OS=Homo sapiens GN=TTYH3 PE=1 SV=3	205.68	0	3	sp|Q9C0H2|TTYH3_HUMAN	754999	853058	742362	945555	589191	610629	716455		0.176169	-0.024352	0.324687	-0.357738	-0.306179	-0.0755972		-0.682425
sp|Q70J99|UN13D_HUMAN	UNC13D	Protein unc-13 homolog D OS=Homo sapiens GN=UNC13D PE=1 SV=1	44.5	0	3	sp|Q70J99|UN13D_HUMAN	856321	722240	767348	583745	661895	812170	760691		-0.245673	-0.15827	-0.552814	-0.37155	-0.0763698	-0.170841		-0.552814
tr|M0QXA7|M0QXA7_HUMAN	WIZ	Protein Wiz OS=Homo sapiens GN=WIZ PE=1 SV=1	69.35	0	6	sp|O95785|WIZ_HUMAN;tr|M0QXA7|M0QXA7_HUMAN	746378	916688	1.01328e+06	1.14081e+06	944274	762324	1.14965e+06		0.296524	0.441059	0.612074	0.339299	0.0304971	0.623217		0.623217
sp|O75695|XRP2_HUMAN	RP2	Protein XRP2 OS=Homo sapiens GN=RP2 PE=1 SV=4	186.12	0	3	sp|O75695|XRP2_HUMAN	5.55229e+06	4.9147e+06	6.09864e+06	6.53853e+06	5.38636e+06	4.69226e+06	6.86025e+06		-0.17598	0.135404	0.235883	-0.0437739	-0.242799	0.305178		-0.547977
tr|A0A0A0MRJ6|A0A0A0MRJ6_HUMAN	PCMT1	Protein-L-isoaspartate O-methyltransferase OS=Homo sapiens GN=PCMT1 PE=1 SV=1	48.18	0	3	tr|A0A0A0MRJ6|A0A0A0MRJ6_HUMAN	497239	479911	435861	334102	824212	1.05768e+06	793311		-0.051171	-0.19007	-0.573649	0.729077	1.0889	0.673948		-1.66255
tr|E9PBI4|E9PBI4_HUMAN	PTK2B	Protein-tyrosine kinase 2-beta OS=Homo sapiens GN=PTK2B PE=1 SV=1	41.82	0	5	tr|E9PBI4|E9PBI4_HUMAN	656878	449869	659618	454661	532041	670399	493176		-0.54612	0.00600491	-0.530833	-0.304087	0.0293948	-0.413523		-0.575515
sp|Q7L2E3|DHX30_HUMAN	DHX30	Putative ATP-dependent RNA helicase DHX30 OS=Homo sapiens GN=DHX30 PE=1 SV=1	69.43	0	6	sp|Q7L2E3|DHX30_HUMAN	1.21301e+06	1.21939e+06	1.24629e+06	1.20546e+06	1.21669e+06	1.18892e+06	1.18877e+06		0.00757078	0.0390426	-0.00901269	0.00436376	-0.0289447	-0.0291231		-0.0681658
sp|Q5VTE0|EF1A3_HUMAN	EEF1A1P5	Putative elongation factor 1-alpha-like 3 OS=Homo sapiens GN=EEF1A1P5 PE=5 SV=1	510.95	0	11	sp|Q05639|EF1A2_HUMAN;sp|Q5VTE0|EF1A3_HUMAN	1.0294e+08	9.65955e+07	8.33822e+07	8.06793e+07	9.52275e+07	1.14907e+08	7.96732e+07		-0.0917774	-0.303993	-0.351534	-0.112356	0.158662	-0.369639		-0.5283
sp|Q5SRD1|TI23B_HUMAN	TIMM23B	Putative mitochondrial import inner membrane translocase subunit Tim23B OS=Homo sapiens GN=TIMM23B PE=5 SV=2	64.06	0	4	sp|Q5SRD1|TI23B_HUMAN	1.82061e+06	1.70705e+06	1.90283e+06	1.96094e+06	1.75218e+06	1.60446e+06	1.83318e+06		-0.0929111	0.0637282	0.107122	-0.0552664	-0.182334	0.00993193		-0.289456
sp|Q9NQ29|LUC7L_HUMAN	LUC7L	Putative RNA-binding protein Luc7-like 1 OS=Homo sapiens GN=LUC7L PE=1 SV=1	37.04	0	5	sp|Q9NQ29|LUC7L_HUMAN	1.46819e+06	1.28344e+06	8.69157e+06	7.92122e+06	7.48173e+06	7.49921e+06	8.22084e+06		-0.194028	2.56557	2.43168	2.34933	2.35269	2.48524		-2.7596
sp|Q9Y383|LC7L2_HUMAN	LUC7L2	Putative RNA-binding protein Luc7-like 2 OS=Homo sapiens GN=LUC7L2 PE=1 SV=2	350.08	0	7	sp|Q9Y383|LC7L2_HUMAN	1.21868e+07	1.1931e+07	1.01979e+08	1.02915e+08	9.98685e+07	1.00967e+08	9.56926e+07		-0.0306027	3.06488	3.07806	3.03471	3.05049	2.97309		-3.10866
sp|Q9HBR0|S38AA_HUMAN	SLC38A10	Putative sodium-coupled neutral amino acid transporter 10 OS=Homo sapiens GN=SLC38A10 PE=1 SV=2	392.09	0	13	sp|Q9HBR0|S38AA_HUMAN	4.62643e+06	6.4371e+06	6.01304e+06	6.39572e+06	5.25578e+06	5.23866e+06	6.04271e+06		0.476512	0.378196	0.467209	0.184007	0.179299	0.385297		0.476512
tr|W5RWE6|W5RWE6_HUMAN	PXK	PX domain-containing protein kinase-like protein OS=Homo sapiens GN=PXK PE=1 SV=1	60.96	0	3	tr|W5RWE6|W5RWE6_HUMAN	436240	226970	328563	372747	417790	389340	226879		-0.942622	-0.408954	-0.226924	-0.0623458	-0.164092	-0.9432		-0.9432
sp|Q6P996|PDXD1_HUMAN	PDXDC1	Pyridoxal-dependent decarboxylase domain-containing protein 1 OS=Homo sapiens GN=PDXDC1 PE=1 SV=2	46.66	0	3	sp|Q6P996|PDXD1_HUMAN	841090	955559	840076	739852	796824	849244	847765		0.184085	-0.00174015	-0.185024	-0.077998	0.0139187	0.0114045		-0.369109
sp|P08559|ODPA_HUMAN	PDHA1	Pyruvate dehydrogenase E1 component subunit alpha, somatic form, mitochondrial OS=Homo sapiens GN=PDHA1 PE=1 SV=3	204.86	0	5	sp|P08559|ODPA_HUMAN	2.30638e+06	1.02137e+06	1.83227e+06	1.76989e+06	1.9486e+06	2.2227e+06	1.65604e+06		-1.17513	-0.332002	-0.381975	-0.243191	-0.0533191	-0.477892		-1.17513
tr|C9J634|C9J634_HUMAN	PDHB	Pyruvate dehydrogenase E1 component subunit beta, mitochondrial OS=Homo sapiens GN=PDHB PE=1 SV=1	78.43	0	5	tr|C9J634|C9J634_HUMAN	1.71799e+06	1.36703e+06	1.46647e+06	1.43494e+06	1.70918e+06	2.16106e+06	1.37751e+06		-0.329679	-0.22837	-0.259731	-0.00741375	0.331017	-0.318661		-0.660696
sp|P14618|KPYM_HUMAN	PKM	Pyruvate kinase PKM OS=Homo sapiens GN=PKM PE=1 SV=4	1282.24	0	21	sp|P14618|KPYM_HUMAN	1.53114e+08	1.456e+08	1.14326e+08	1.2039e+08	1.44163e+08	1.52289e+08	1.26921e+08		-0.0726005	-0.421453	-0.346889	-0.0869057	-0.00779464	-0.270673		-0.421453
sp|Q15042|RB3GP_HUMAN	RAB3GAP1	Rab3 GTPase-activating protein catalytic subunit OS=Homo sapiens GN=RAB3GAP1 PE=1 SV=3	249.89	0	9	sp|Q15042|RB3GP_HUMAN	4.24742e+06	4.69054e+06	4.93177e+06	4.24516e+06	4.31435e+06	4.6192e+06	4.44174e+06		0.143168	0.215521	-0.000768626	0.0225574	0.121058	0.0645389		-0.21629
sp|Q9H2M9|RBGPR_HUMAN	RAB3GAP2	Rab3 GTPase-activating protein non-catalytic subunit OS=Homo sapiens GN=RAB3GAP2 PE=1 SV=1	73.9	0	7	sp|Q9H2M9|RBGPR_HUMAN	1.1856e+06	1.69097e+06	1.38639e+06	1.00133e+06	965769	1.39277e+06	1.27371e+06		0.512242	0.225719	-0.243701	-0.295863	0.232341	0.103422		-0.808104
tr|C9JHG2|C9JHG2_HUMAN	RFTN1	Raftlin (Fragment) OS=Homo sapiens GN=RFTN1 PE=1 SV=1	44.63	0	3	tr|C9JHG2|C9JHG2_HUMAN	264629	413295	343928	306671	314462	313428	333698		0.643198	0.378134	0.212717	0.248915	0.244162	0.334572		0.643198
tr|H0YFI1|H0YFI1_HUMAN	LAMTOR1	Ragulator complex protein LAMTOR1 (Fragment) OS=Homo sapiens GN=LAMTOR1 PE=1 SV=1	247.64	0	4	tr|H0YFI1|H0YFI1_HUMAN	1.88631e+07	1.87061e+07	2.84463e+07	3.51599e+07	2.76444e+07	2.27827e+07	3.08813e+07		-0.0120548	0.592673	0.898365	0.551419	0.272373	0.711166		-0.91042
sp|P46060|RAGP1_HUMAN	RANGAP1	Ran GTPase-activating protein 1 OS=Homo sapiens GN=RANGAP1 PE=1 SV=1	70.11	0	6	sp|P46060|RAGP1_HUMAN	1.96015e+06	2.12473e+06	2.20297e+06	1.60048e+06	1.48496e+06	1.86364e+06	1.76122e+06		0.116313	0.168485	-0.292459	-0.400545	-0.0728436	-0.154389		-0.56903
tr|C9JJ34|C9JJ34_HUMAN	RANBP1	Ran-specific GTPase-activating protein (Fragment) OS=Homo sapiens GN=RANBP1 PE=1 SV=1	67.4	0	3	tr|C9JJ34|C9JJ34_HUMAN	3.08897e+06	2.30779e+06	2.03977e+06	2.08234e+06	2.81067e+06	3.04979e+06	2.32567e+06		-0.42061	-0.59872	-0.568921	-0.136209	-0.0184123	-0.409476		-0.59872
sp|P46940|IQGA1_HUMAN	IQGAP1	Ras GTPase-activating-like protein IQGAP1 OS=Homo sapiens GN=IQGAP1 PE=1 SV=1	160.86	0	7	sp|P46940|IQGA1_HUMAN	2.64621e+06	2.6969e+06	2.87243e+06	2.43116e+06	2.52295e+06	2.85702e+06	2.53048e+06		0.0273722	0.118342	-0.122283	-0.0688152	0.110581	-0.0645174		-0.240625
sp|Q13576|IQGA2_HUMAN	IQGAP2	Ras GTPase-activating-like protein IQGAP2 OS=Homo sapiens GN=IQGAP2 PE=1 SV=4	62.79	0	5	sp|Q13576|IQGA2_HUMAN	684091	416252	660489	413600	377572	573758	531185		-0.716731	-0.050653	-0.725952	-0.857437	-0.253747	-0.364974		-0.857437
sp|Q86YV0|RASL3_HUMAN	RASAL3	RAS protein activator like-3 OS=Homo sapiens GN=RASAL3 PE=1 SV=2	145.83	0	7	sp|Q86YV0|RASL3_HUMAN	937390	1.11062e+06	725945	634254	738320	866489	742209		0.244645	-0.368788	-0.563588	-0.344404	-0.113467	-0.336823		-0.808233
tr|B1AH77|B1AH77_HUMAN	RAC2	Ras-related C3 botulinum toxin substrate 2 OS=Homo sapiens GN=RAC2 PE=1 SV=1	60.85	0	4	tr|B1AH77|B1AH77_HUMAN	3.48971e+06	2.18441e+06	2.51383e+06	2.53226e+06	3.23637e+06	3.40886e+06	2.43682e+06		-0.675861	-0.473221	-0.46268	-0.10873	-0.0338194	-0.518106		-0.675861
sp|P61026|RAB10_HUMAN	RAB10	Ras-related protein Rab-10 OS=Homo sapiens GN=RAB10 PE=1 SV=1	226.11	0	4	sp|P61026|RAB10_HUMAN	1.15034e+07	1.11402e+07	1.1253e+07	9.41379e+06	8.02802e+06	1.07236e+07	1.0702e+07		-0.0462931	-0.0317548	-0.289218	-0.518949	-0.101272	-0.104179		-0.518949
sp|P61019|RAB2A_HUMAN	RAB2A	Ras-related protein Rab-2A OS=Homo sapiens GN=RAB2A PE=1 SV=1	97.43	0	4	sp|P61019|RAB2A_HUMAN	638377	672099	723670	581537	535863	620976	652021		0.0742642	0.180923	-0.134539	-0.252544	-0.0398717	0.030508		-0.433467
tr|A0A087WXI0|A0A087WXI0_HUMAN	RAB44	Ras-related protein Rab-44 OS=Homo sapiens GN=RAB44 PE=1 SV=1	27.04	0.00167131	3	tr|A0A087WXI0|A0A087WXI0_HUMAN	665558	1.18846e+06	822433	1.13224e+06	1.11058e+06	963921	889040		0.836463	0.305335	0.766538	0.738675	0.53435	0.417684		0.836463
sp|P51148|RAB5C_HUMAN	RAB5C	Ras-related protein Rab-5C OS=Homo sapiens GN=RAB5C PE=1 SV=2	47.66	0	3	sp|P51148|RAB5C_HUMAN	612539	365155	573904	463252	525355	650821	710454		-0.746291	-0.0939911	-0.403003	-0.221509	0.0874589	0.213939		-0.96023
sp|P51149|RAB7A_HUMAN	RAB7A	Ras-related protein Rab-7a OS=Homo sapiens GN=RAB7A PE=1 SV=1	178.67	0	6	sp|P51149|RAB7A_HUMAN	5.08386e+06	3.60902e+06	4.29094e+06	4.87445e+06	4.91096e+06	5.51924e+06	4.89182e+06		-0.494318	-0.24463	-0.0606849	-0.0499213	0.118545	-0.0555552		-0.612863
sp|P11233|RALA_HUMAN	RALA	Ras-related protein Ral-A OS=Homo sapiens GN=RALA PE=1 SV=1	118.54	0	4	sp|P11233|RALA_HUMAN	3.10291e+06	3.74177e+06	3.07676e+06	4.58194e+06	3.91728e+06	3.7065e+06	3.31657e+06		0.270101	-0.012209	0.562339	0.336233	0.256436	0.0960741		-0.574548
sp|P61224|RAP1B_HUMAN	RAP1B	Ras-related protein Rap-1b OS=Homo sapiens GN=RAP1B PE=1 SV=1	214.43	0	5	sp|P61224|RAP1B_HUMAN	4.73178e+06	5.77497e+06	4.83019e+06	4.98665e+06	5.27228e+06	4.71884e+06	4.47537e+06		0.287429	0.0296968	0.0756882	0.156044	-0.00395186	-0.0803767		-0.367805
sp|P10114|RAP2A_HUMAN	RAP2A	Ras-related protein Rap-2a OS=Homo sapiens GN=RAP2A PE=1 SV=1	67.67	0	3	sp|P10114|RAP2A_HUMAN	910609	665332	679416	891545	805392	802253	706646		-0.452757	-0.422537	-0.0305244	-0.17714	-0.182775	-0.365844		-0.452757
sp|P61225|RAP2B_HUMAN	RAP2B	Ras-related protein Rap-2b OS=Homo sapiens GN=RAP2B PE=1 SV=1	200.12	0	7	sp|P61225|RAP2B_HUMAN	8.49184e+06	1.02852e+07	8.85835e+06	1.03207e+07	9.12677e+06	9.72885e+06	8.61607e+06		0.276415	0.0609607	0.281396	0.104027	0.196192	0.0209529		0.281396
sp|Q9Y3L5|RAP2C_HUMAN	RAP2C	Ras-related protein Rap-2c OS=Homo sapiens GN=RAP2C PE=1 SV=1	105.32	0	5	sp|Q9Y3L5|RAP2C_HUMAN	1.03169e+06	692186	1.07496e+06	1.08154e+06	1.17421e+06	1.22626e+06	1.0336e+06		-0.575779	0.0592774	0.0680739	0.18668	0.249251	0.00266747		-0.82503
sp|Q92766|RREB1_HUMAN	RREB1	Ras-responsive element-binding protein 1 OS=Homo sapiens GN=RREB1 PE=1 SV=3	108.35	0	6	sp|Q92766|RREB1_HUMAN;tr|A0A087X055|A0A087X055_HUMAN	704377	1.09616e+06	1.01755e+06	1.12115e+06	1.0363e+06	846957	1.06688e+06		0.638039	0.530678	0.670563	0.557024	0.26594	0.59898		0.670563
tr|E5RGS2|E5RGS2_HUMAN	REEP4	Receptor expression-enhancing protein OS=Homo sapiens GN=REEP4 PE=1 SV=1	100.23	0	3	tr|E5RGS2|E5RGS2_HUMAN	1.93494e+06	745358	1.42389e+06	1.84416e+06	1.99589e+06	1.7356e+06	1.88812e+06		-1.37629	-0.442449	-0.0693296	0.0447408	-0.156854	-0.03534		-1.42103
tr|B4DY26|B4DY26_HUMAN	TGFBR1	Receptor protein serine/threonine kinase OS=Homo sapiens GN=TGFBR1 PE=1 SV=1	70.2	0	3	tr|B4DY26|B4DY26_HUMAN	2.81956e+06	1.48058e+06	1.75146e+06	1.81855e+06	1.94641e+06	1.59258e+06	1.90044e+06		-0.929309	-0.686916	-0.632678	-0.534656	-0.824101	-0.569135		-0.929309
tr|Q96L35|Q96L35_HUMAN	EPHB4	Receptor protein-tyrosine kinase OS=Homo sapiens GN=EPHB4 PE=1 SV=1	27.39	0.00167973	3	tr|Q96L35|Q96L35_HUMAN	589800	316274	478406	467458	505036	379077	443646		-0.89905	-0.30199	-0.33539	-0.223839	-0.637735	-0.410815		-0.89905
tr|E9PN10|E9PN10_HUMAN	EBAG9	Receptor-binding cancer antigen-expressed on SiSo cells (Fragment) OS=Homo sapiens GN=EBAG9 PE=1 SV=1	119.83	0	4	tr|E9PN10|E9PN10_HUMAN	5.4211e+06	5.29367e+06	4.70712e+06	4.98728e+06	4.27393e+06	4.29867e+06	5.20834e+06		-0.0343185	-0.20374	-0.120331	-0.343022	-0.334696	-0.0577618		-0.343022
sp|P18754|RCC1_HUMAN	RCC1	Regulator of chromosome condensation OS=Homo sapiens GN=RCC1 PE=1 SV=1	128.91	0	7	sp|P18754|RCC1_HUMAN	4.41154e+06	4.95369e+06	4.41397e+06	4.05427e+06	2.87731e+06	3.19056e+06	3.51066e+06		0.167222	0.000795628	-0.121842	-0.616561	-0.467474	-0.329539		-0.783783
sp|Q92900|RENT1_HUMAN	UPF1	Regulator of nonsense transcripts 1 OS=Homo sapiens GN=UPF1 PE=1 SV=2	242.56	0	8	sp|Q92900|RENT1_HUMAN	3.99083e+06	2.87034e+06	4.6039e+06	4.16246e+06	3.50332e+06	3.99736e+06	4.30201e+06		-0.475466	0.206168	0.060748	-0.187966	0.00235883	0.108322		-0.681634
sp|Q8IUW5|RELL1_HUMAN	RELL1	RELT-like protein 1 OS=Homo sapiens GN=RELL1 PE=1 SV=1	131.36	0	4	sp|Q8IUW5|RELL1_HUMAN	4.02941e+06	1.77769e+06	3.31525e+06	4.40391e+06	3.97764e+06	4.27984e+06	3.33335e+06		-1.18056	-0.281452	0.128217	-0.0186544	0.0869891	-0.273594		-1.30878
sp|Q96T23|RSF1_HUMAN	RSF1	Remodeling and spacing factor 1 OS=Homo sapiens GN=RSF1 PE=1 SV=2	61.81	0	4	sp|Q96T23|RSF1_HUMAN	370498	328867	368108	288178	227141	255915	290429		-0.171963	-0.00933796	-0.362508	-0.70588	-0.533803	-0.351282		-0.70588
sp|P35250|RFC2_HUMAN	RFC2	Replication factor C subunit 2 OS=Homo sapiens GN=RFC2 PE=1 SV=3	141.49	0	6	sp|P35250|RFC2_HUMAN	4.74212e+06	4.51585e+06	4.41346e+06	4.62314e+06	4.17303e+06	3.95806e+06	4.62809e+06		-0.0705344	-0.103621	-0.0366585	-0.184436	-0.26074	-0.0351156		-0.26074
sp|P40938|RFC3_HUMAN	RFC3	Replication factor C subunit 3 OS=Homo sapiens GN=RFC3 PE=1 SV=2	115.75	0	6	sp|P40938|RFC3_HUMAN	1.81536e+06	1.94308e+06	2.05128e+06	1.68984e+06	1.54251e+06	1.7663e+06	1.64617e+06		0.0980832	0.176267	-0.103371	-0.234979	-0.0395325	-0.141148		-0.411245
tr|C9J8M3|C9J8M3_HUMAN	RFC4	Replication factor C subunit 4 (Fragment) OS=Homo sapiens GN=RFC4 PE=1 SV=1	128.16	0	3	tr|C9J8M3|C9J8M3_HUMAN	698132	312959	448867	360507	415154	408543	214691		-1.15753	-0.637213	-0.953472	-0.749856	-0.773011	-1.70124		-1.70124
sp|P40937|RFC5_HUMAN	RFC5	Replication factor C subunit 5 OS=Homo sapiens GN=RFC5 PE=1 SV=1	85.27	0	6	sp|P40937|RFC5_HUMAN	2.6871e+06	2.03309e+06	2.03546e+06	2.10354e+06	2.4907e+06	2.62175e+06	2.07894e+06		-0.402375	-0.400695	-0.353231	-0.1095	-0.0355218	-0.370202		-0.402375
sp|P27694|RFA1_HUMAN	RPA1	Replication protein A 70 kDa DNA-binding subunit OS=Homo sapiens GN=RPA1 PE=1 SV=2	120.48	0	6	sp|P27694|RFA1_HUMAN	3.89895e+06	3.98012e+06	4.07598e+06	3.26095e+06	3.3641e+06	4.07554e+06	3.67078e+06		0.0297268	0.0640616	-0.257795	-0.212867	0.0639056	-0.0869988		-0.321857
sp|Q9NQC3|RTN4_HUMAN	RTN4	Reticulon-4 OS=Homo sapiens GN=RTN4 PE=1 SV=2	280.88	0	9	sp|Q9NQC3|RTN4_HUMAN	4.04255e+07	3.15815e+07	3.31697e+07	4.12383e+07	3.7915e+07	3.86255e+07	4.27555e+07		-0.356184	-0.285399	0.02872	-0.092496	-0.0657122	0.0808466		-0.437031
sp|P06400|RB_HUMAN	RB1	Retinoblastoma-associated protein OS=Homo sapiens GN=RB1 PE=1 SV=2	112.98	0	3	sp|P06400|RB_HUMAN	1.49518e+06	1.45312e+06	1.3638e+06	1.25933e+06	1.6699e+06	1.65464e+06	1.34996e+06		-0.0411662	-0.132682	-0.247664	0.159442	0.146197	-0.147398		-0.407106
sp|P19793|RXRA_HUMAN	RXRA	Retinoic acid receptor RXR-alpha OS=Homo sapiens GN=RXRA PE=1 SV=1	87.51	0	4	sp|P19793|RXRA_HUMAN	756508	950366	898242	811546	736824	690986	1.00043e+06		0.329129	0.247749	0.101318	-0.0380337	-0.130698	0.403191		-0.533889
sp|Q8TC12|RDH11_HUMAN	RDH11	Retinol dehydrogenase 11 OS=Homo sapiens GN=RDH11 PE=1 SV=2	121.15	0	5	sp|Q8TC12|RDH11_HUMAN	2.11336e+06	1.87588e+06	1.97429e+06	2.01354e+06	2.09207e+06	2.1983e+06	2.04424e+06		-0.171968	-0.098205	-0.0698036	-0.0146031	0.0568513	-0.0479697		-0.228819
sp|P52566|GDIR2_HUMAN	ARHGDIB	Rho GDP-dissociation inhibitor 2 OS=Homo sapiens GN=ARHGDIB PE=1 SV=3	112.82	0	5	sp|P52566|GDIR2_HUMAN	3.51334e+06	2.85638e+06	2.94673e+06	2.51164e+06	3.23665e+06	4.29133e+06	2.81103e+06		-0.298657	-0.253727	-0.484216	-0.118344	0.28858	-0.321746		-0.772796
sp|Q7Z6I6|RHG30_HUMAN	ARHGAP30	Rho GTPase-activating protein 30 OS=Homo sapiens GN=ARHGAP30 PE=1 SV=3	59.77	0	5	sp|Q7Z6I6|RHG30_HUMAN	806379	1.21207e+06	982614	933176	644546	583803	909790		0.587944	0.285166	0.210691	-0.323175	-0.465976	0.174075		-1.05392
tr|E7EQN5|E7EQN5_HUMAN	ARHGAP4	Rho GTPase-activating protein 4 OS=Homo sapiens GN=ARHGAP4 PE=1 SV=1	31.25	0.00117855	4	tr|E7EQN5|E7EQN5_HUMAN	431217	630993	547303	468085	446740	470638	505994		0.549209	0.343926	0.118357	0.0510204	0.126204	0.230706		0.549209
tr|M0QZR4|M0QZR4_HUMAN	ARHGEF1	Rho guanine nucleotide exchange factor 1 OS=Homo sapiens GN=ARHGEF1 PE=1 SV=1	162.31	0	11	tr|M0QZR4|M0QZR4_HUMAN	4.13185e+06	2.97836e+06	3.76356e+06	3.31286e+06	3.01175e+06	4.15234e+06	3.54734e+06		-0.472273	-0.134693	-0.31871	-0.456189	0.00713473	-0.220053		-0.479408
tr|V9GYM8|V9GYM8_HUMAN	ARHGEF2	Rho guanine nucleotide exchange factor 2 OS=Homo sapiens GN=ARHGEF2 PE=1 SV=1	219.34	0	11	tr|V9GYM8|V9GYM8_HUMAN	3.40638e+06	3.52707e+06	3.22898e+06	2.56218e+06	2.78329e+06	3.25234e+06	2.38345e+06		0.0502288	-0.0771613	-0.410869	-0.291447	-0.0667617	-0.515191		-0.56542
sp|Q15052|ARHG6_HUMAN	ARHGEF6	Rho guanine nucleotide exchange factor 6 OS=Homo sapiens GN=ARHGEF6 PE=1 SV=2	68.54	0	4	sp|Q14155|ARHG7_HUMAN;sp|Q15052|ARHG6_HUMAN	632447	604370	625713	462863	550871	708278	579588		-0.0655118	-0.0154439	-0.45036	-0.19923	0.163371	-0.125917		-0.613731
sp|P84095|RHOG_HUMAN	RHOG	Rho-related GTP-binding protein RhoG OS=Homo sapiens GN=RHOG PE=1 SV=1	123.2	0	3	sp|P84095|RHOG_HUMAN	4.79352e+06	4.75835e+06	4.20215e+06	5.08554e+06	5.49733e+06	5.33733e+06	4.88487e+06		-0.0106235	-0.189959	0.0853161	0.197647	0.155033	0.027236		-0.387606
sp|P13489|RINI_HUMAN	RNH1	Ribonuclease inhibitor OS=Homo sapiens GN=RNH1 PE=1 SV=2	192.67	0	3	sp|P13489|RINI_HUMAN	8.65757e+06	8.57233e+06	7.22652e+06	6.8708e+06	7.91945e+06	8.01645e+06	7.24766e+06		-0.0142738	-0.260661	-0.333485	-0.128562	-0.110998	-0.256448		-0.333485
sp|Q99575|POP1_HUMAN	POP1	Ribonucleases P/MRP protein subunit POP1 OS=Homo sapiens GN=POP1 PE=1 SV=2	107.51	0	5	sp|Q99575|POP1_HUMAN	1.41426e+06	1.5242e+06	1.15881e+06	1.22786e+06	1.04561e+06	1.09046e+06	1.20424e+06		0.108002	-0.287405	-0.203902	-0.435703	-0.375116	-0.231925		-0.543704
sp|Q9Y4W2|LAS1L_HUMAN	LAS1L	Ribosomal biogenesis protein LAS1L OS=Homo sapiens GN=LAS1L PE=1 SV=2	127.17	0	3	sp|Q9Y4W2|LAS1L_HUMAN	547677	415487	535508	447528	544616	720061	574915		-0.398523	-0.0324173	-0.291349	-0.00808793	0.394794	0.0700214		-0.793317
tr|J3QSV6|J3QSV6_HUMAN	RSL1D1	Ribosomal L1 domain-containing protein 1 (Fragment) OS=Homo sapiens GN=RSL1D1 PE=1 SV=1	63.53	0	4	tr|J3QSV6|J3QSV6_HUMAN	870791	628820	647133	627634	566033	668356	715407		-0.46968	-0.428265	-0.472402	-0.621439	-0.38171	-0.283561		-0.621439
tr|E7EQV9|E7EQV9_HUMAN	RPL15	Ribosomal protein L15 (Fragment) OS=Homo sapiens GN=RPL15 PE=1 SV=1	103.92	0	3	tr|E7EQV9|E7EQV9_HUMAN	1.18607e+07	8.55655e+06	7.69497e+06	7.1374e+06	5.77517e+06	7.09594e+06	6.377e+06		-0.471094	-0.624208	-0.732723	-1.03826	-0.741128	-0.895244		-1.03826
tr|E9PGT3|E9PGT3_HUMAN	RPS6KA1	Ribosomal protein S6 kinase OS=Homo sapiens GN=RPS6KA1 PE=1 SV=1	49.07	0	3	tr|E9PGT3|E9PGT3_HUMAN	419762	130826	270380	181203	338117	416163	262344		-1.68192	-0.634583	-1.21196	-0.31205	-0.0124218	-0.678112		-1.68192
sp|Q14684|RRP1B_HUMAN	RRP1B	Ribosomal RNA processing protein 1 homolog B OS=Homo sapiens GN=RRP1B PE=1 SV=3	213.18	0	11	sp|Q14684|RRP1B_HUMAN	6.78636e+06	6.53156e+06	6.10421e+06	6.04667e+06	5.66634e+06	5.23294e+06	6.99481e+06		-0.0552085	-0.152832	-0.166496	-0.26022	-0.375015	0.0436474		-0.418662
sp|O43159|RRP8_HUMAN	RRP8	Ribosomal RNA-processing protein 8 OS=Homo sapiens GN=RRP8 PE=1 SV=2	105.25	0	4	sp|O43159|RRP8_HUMAN	868214	1.3294e+06	760406	727737	614150	599990	767875		0.614655	-0.191282	-0.254633	-0.49946	-0.533113	-0.17718		-1.14777
sp|Q14137|BOP1_HUMAN	BOP1	Ribosome biogenesis protein BOP1 OS=Homo sapiens GN=BOP1 PE=1 SV=2	108.19	0	4	sp|Q14137|BOP1_HUMAN	1.39385e+06	1.67273e+06	1.57624e+06	1.44033e+06	1.33109e+06	1.29156e+06	1.45125e+06		0.263126	0.177408	0.0473228	-0.0664687	-0.109967	0.0582171		-0.373094
tr|A0A0A0MRV0|A0A0A0MRV0_HUMAN	RRBP1	Ribosome-binding protein 1 OS=Homo sapiens GN=RRBP1 PE=1 SV=1	364.68	0	14	tr|A0A0A0MRV0|A0A0A0MRV0_HUMAN	3.05255e+06	4.33627e+06	3.56724e+06	3.79685e+06	2.91535e+06	2.64692e+06	3.88942e+06		0.506439	0.224793	0.314787	-0.0663452	-0.205703	0.349539		-0.712143
sp|Q8N488|RYBP_HUMAN	RYBP	RING1 and YY1-binding protein OS=Homo sapiens GN=RYBP PE=1 SV=2	40.63	0	3	sp|Q8N488|RYBP_HUMAN	361698	488139	678880	749225	623054	516052	736701		0.432506	0.90837	1.05061	0.784571	0.51273	1.02629		1.05061
sp|Q9H6T3|RPAP3_HUMAN	RPAP3	RNA polymerase II-associated protein 3 OS=Homo sapiens GN=RPAP3 PE=1 SV=2	48.92	0	3	sp|Q9H6T3|RPAP3_HUMAN	278999	109571	271887	238268	304749	338761	294181		-1.3484	-0.0372511	-0.227675	0.127362	0.280008	0.0764449		-1.62841
sp|P49756|RBM25_HUMAN	RBM25	RNA-binding protein 25 OS=Homo sapiens GN=RBM25 PE=1 SV=3	238.99	0	9	sp|P49756|RBM25_HUMAN	3.79781e+06	7.30317e+06	8.54925e+06	6.42199e+06	5.54472e+06	5.26708e+06	7.18309e+06		0.943356	1.17063	0.757853	0.545948	0.471837	0.919439		1.17063
tr|G3XAC6|G3XAC6_HUMAN	RBM39	RNA-binding protein 39 OS=Homo sapiens GN=RBM39 PE=1 SV=1	257.18	0	6	tr|G3XAC6|G3XAC6_HUMAN	4.25177e+06	4.58414e+06	1.41264e+07	1.25483e+07	1.33422e+07	1.46404e+07	1.10563e+07		0.108588	1.73226	1.56135	1.64986	1.78382	1.37874		1.78382
sp|Q9BWF3|RBM4_HUMAN	RBM4	RNA-binding protein 4 OS=Homo sapiens GN=RBM4 PE=1 SV=1	43.04	0	3	sp|Q9BWF3|RBM4_HUMAN	1.18684e+06	1.32855e+06	1.0199e+06	899906	959203	966316	968686		0.162732	-0.218695	-0.399279	-0.307216	-0.296558	-0.293024		-0.562011
tr|B0QYK0|B0QYK0_HUMAN	EWSR1	RNA-binding protein EWS OS=Homo sapiens GN=EWSR1 PE=1 SV=1	149.55	0	6	tr|B0QYK0|B0QYK0_HUMAN	6.75692e+06	8.95574e+06	6.89686e+06	6.33364e+06	5.85808e+06	4.82172e+06	6.11679e+06		0.406447	0.0295733	-0.0933308	-0.205939	-0.486817	-0.143591		-0.893264
tr|H3BPE7|H3BPE7_HUMAN	FUS	RNA-binding protein FUS OS=Homo sapiens GN=FUS PE=1 SV=1	354.62	0	8	tr|H3BPE7|H3BPE7_HUMAN	2.61424e+07	3.02013e+07	3.1652e+07	2.58716e+07	2.69139e+07	2.5803e+07	3.15513e+07		0.208218	0.275904	-0.015026	0.0419598	-0.0188556	0.271305		-0.29476
sp|Q9NRX1|PNO1_HUMAN	PNO1	RNA-binding protein PNO1 OS=Homo sapiens GN=PNO1 PE=1 SV=1	38.28	0	3	sp|Q9NRX1|PNO1_HUMAN	630477	886319	694135	579677	426151	507027	569374		0.491382	0.138772	-0.121194	-0.565079	-0.314382	-0.147068		-1.05646
tr|H3BMM9|H3BMM9_HUMAN	RNPS1	RNA-binding protein with serine-rich domain 1 (Fragment) OS=Homo sapiens GN=RNPS1 PE=1 SV=1	159.96	0	4	tr|H3BMM9|H3BMM9_HUMAN	4.52816e+06	5.7968e+06	2.84008e+07	2.35831e+07	2.97491e+07	3.61092e+07	2.81077e+07		0.356332	2.64894	2.38076	2.71585	2.99537	2.63397		2.99537
tr|M0QXL5|M0QXL5_HUMAN	FBL	rRNA 2'-O-methyltransferase fibrillarin (Fragment) OS=Homo sapiens GN=FBL PE=1 SV=1	285.08	0	6	tr|M0QXL5|M0QXL5_HUMAN	8.36364e+06	8.87605e+06	8.31566e+06	8.38421e+06	8.20444e+06	8.61686e+06	8.16071e+06		0.085787	-0.00829866	0.00354444	-0.0277258	0.0430315	-0.035436		-0.121223
sp|Q9Y265|RUVB1_HUMAN	RUVBL1	RuvB-like 1 OS=Homo sapiens GN=RUVBL1 PE=1 SV=1	98.39	0	4	sp|Q9Y265|RUVB1_HUMAN	1.53517e+06	1.43206e+06	1.56548e+06	1.3365e+06	1.31569e+06	1.44517e+06	1.41056e+06		-0.100305	0.0282088	-0.199942	-0.222582	-0.0871652	-0.12213		-0.250791
sp|Q9Y230|RUVB2_HUMAN	RUVBL2	RuvB-like 2 OS=Homo sapiens GN=RUVBL2 PE=1 SV=3	135.31	0	6	sp|Q9Y230|RUVB2_HUMAN;tr|M0R0Y3|M0R0Y3_HUMAN;tr|X6R2L4|X6R2L4_HUMAN	1.25303e+06	1.64009e+06	1.3113e+06	1.04804e+06	1.04883e+06	1.12884e+06	1.20497e+06		0.388359	0.0655787	-0.257724	-0.25663	-0.15058	-0.0564141		-0.646082
sp|P31153|METK2_HUMAN	MAT2A	S-adenosylmethionine synthase isoform type-2 OS=Homo sapiens GN=MAT2A PE=1 SV=1	115.81	0	3	sp|P31153|METK2_HUMAN	1.61522e+06	913011	1.27789e+06	1.13777e+06	1.41248e+06	1.63064e+06	1.20153e+06		-0.823031	-0.337969	-0.505523	-0.193506	0.0137014	-0.426864		-0.836732
sp|P16615|AT2A2_HUMAN	ATP2A2	Sarcoplasmic/endoplasmic reticulum calcium ATPase 2 OS=Homo sapiens GN=ATP2A2 PE=1 SV=1	280.9	0	13	sp|O14983|AT2A1_HUMAN;sp|P16615|AT2A2_HUMAN	7.15058e+06	6.76231e+06	6.78169e+06	6.64853e+06	6.3731e+06	6.7272e+06	6.18661e+06		-0.0805439	-0.0764148	-0.105025	-0.166065	-0.088053	-0.20891		-0.20891
sp|Q93084|AT2A3_HUMAN	ATP2A3	Sarcoplasmic/endoplasmic reticulum calcium ATPase 3 OS=Homo sapiens GN=ATP2A3 PE=1 SV=2	77.44	0	4	sp|Q93084|AT2A3_HUMAN	1.26447e+06	1.03268e+06	989553	1.06154e+06	1.18551e+06	1.18987e+06	1.10538e+06		-0.292139	-0.35369	-0.252383	-0.0930323	-0.0877365	-0.193996		-0.35369
sp|Q15424|SAFB1_HUMAN	SAFB	Scaffold attachment factor B1 OS=Homo sapiens GN=SAFB PE=1 SV=4	331.6	0	12	sp|Q15424|SAFB1_HUMAN	1.19514e+07	1.07307e+07	1.16095e+07	1.4364e+07	1.37208e+07	9.31484e+06	1.64547e+07		-0.15544	-0.0418721	0.265276	0.199189	-0.359577	0.461316		-0.820893
tr|B7ZKQ9|B7ZKQ9_HUMAN	SCARB1	SCARB1 protein OS=Homo sapiens GN=SCARB1 PE=1 SV=1	161.88	0	3	tr|B7ZKQ9|B7ZKQ9_HUMAN	4.82207e+06	2.00121e+06	4.34718e+06	5.72189e+06	5.43869e+06	4.53472e+06	5.36721e+06		-1.26878	-0.149571	0.246839	0.173607	-0.0886389	0.15452		-1.51562
tr|A0A0A0MR87|A0A0A0MR87_HUMAN	STIL	SCL-interrupting locus protein OS=Homo sapiens GN=STIL PE=1 SV=1	27.31	0.00167691	3	tr|A0A0A0MR87|A0A0A0MR87_HUMAN	210412	82343.6	221032	177683	174755	208453	195496		-1.35349	0.0710388	-0.243909	-0.267886	-0.0134952	-0.106074		-1.42453
sp|O15126|SCAM1_HUMAN	SCAMP1	Secretory carrier-associated membrane protein 1 OS=Homo sapiens GN=SCAMP1 PE=1 SV=2	567	0	8	sp|O15126|SCAM1_HUMAN	6.4129e+07	6.93955e+07	7.3164e+07	9.46317e+07	8.70457e+07	7.77296e+07	8.85324e+07		0.113864	0.190156	0.561346	0.440796	0.277487	0.465228		0.561346
sp|O15127|SCAM2_HUMAN	SCAMP2	Secretory carrier-associated membrane protein 2 OS=Homo sapiens GN=SCAMP2 PE=1 SV=2	525.72	0	5	sp|O15127|SCAM2_HUMAN	1.10947e+08	1.10972e+08	1.11334e+08	1.40045e+08	1.16824e+08	1.04881e+08	117485130		0.000327819	0.00502568	0.336016	0.0744577	-0.0811198	0.0826039		-0.417136
sp|O14828|SCAM3_HUMAN	SCAMP3	Secretory carrier-associated membrane protein 3 OS=Homo sapiens GN=SCAMP3 PE=1 SV=3	976.8	0	11	sp|O14828|SCAM3_HUMAN	1.7414e+08	2.03527e+08	1.80793e+08	2.36447e+08	2.13589e+08	1.89299e+08	2.00908e+08		0.224967	0.0540846	0.441264	0.294586	0.120419	0.206283		0.441264
sp|Q9UHD8|SEPT9_HUMAN	SEPT9	Septin-9 OS=Homo sapiens GN=SEPT9 PE=1 SV=2	61.62	0	3	sp|Q9UHD8|SEPT9_HUMAN	1.21642e+06	1.81748e+06	1.23651e+06	1.40412e+06	1.17064e+06	914195	1.40765e+06		0.579297	0.0236313	0.207024	-0.0553493	-0.412073	0.210646		-0.99137
sp|Q13501|SQSTM_HUMAN	SQSTM1	Sequestosome-1 OS=Homo sapiens GN=SQSTM1 PE=1 SV=1	199.69	0	5	sp|Q13501|SQSTM_HUMAN	9.98497e+06	1.19701e+07	1.19013e+07	9.52706e+06	9.66698e+06	1.10675e+07	1.07819e+07		0.261606	0.253291	-0.0677273	-0.0466938	0.148504	0.110777		-0.329333
sp|P34897|GLYM_HUMAN	SHMT2	Serine hydroxymethyltransferase, mitochondrial OS=Homo sapiens GN=SHMT2 PE=1 SV=3	78.42	0	3	sp|P34897|GLYM_HUMAN	869033	831603	674116	662918	531827	577722	530681		-0.0635171	-0.366414	-0.390581	-0.708455	-0.589035	-0.711566		-0.711566
sp|Q8IYB3|SRRM1_HUMAN	SRRM1	Serine/arginine repetitive matrix protein 1 OS=Homo sapiens GN=SRRM1 PE=1 SV=2	185.98	0	6	sp|Q8IYB3|SRRM1_HUMAN	1.53295e+06	1.80038e+06	7.31694e+06	5.97709e+06	6.64117e+06	6.65912e+06	7.11953e+06		0.231992	2.25493	1.96313	2.11513	2.11902	2.21547		2.25493
sp|Q9UQ35|SRRM2_HUMAN	SRRM2	Serine/arginine repetitive matrix protein 2 OS=Homo sapiens GN=SRRM2 PE=1 SV=2	1059.75	0	28	sp|Q9UQ35|SRRM2_HUMAN	1.49514e+07	2.05442e+07	8.22016e+07	6.95315e+07	7.17487e+07	7.26892e+07	7.56182e+07		0.458448	2.45889	2.21738	2.26267	2.28146	2.33845		2.45889
sp|Q96IZ7|RSRC1_HUMAN	RSRC1	Serine/Arginine-related protein 53 OS=Homo sapiens GN=RSRC1 PE=1 SV=1	466.96	0	12	sp|Q96IZ7|RSRC1_HUMAN	6.30796e+06	6.83618e+06	2.94913e+07	2.89892e+07	3.01169e+07	3.3467e+07	2.91411e+07		0.116018	2.22505	2.20027	2.25533	2.4075	2.20781		2.4075
sp|P84103|SRSF3_HUMAN	SRSF3	Serine/arginine-rich splicing factor 3 OS=Homo sapiens GN=SRSF3 PE=1 SV=1	273.81	0	6	sp|P84103|SRSF3_HUMAN	1.24395e+07	1.39286e+07	2.81825e+07	2.97494e+07	2.77683e+07	2.33996e+07	2.69558e+07		0.163123	1.17987	1.25793	1.15851	0.911555	1.11567		1.25793
sp|Q08170|SRSF4_HUMAN	SRSF4	Serine/arginine-rich splicing factor 4 OS=Homo sapiens GN=SRSF4 PE=1 SV=2	92.55	0	3	sp|Q08170|SRSF4_HUMAN	655905	309295	937960	865828	1.03135e+06	1.1471e+06	815922		-1.0845	0.516041	0.400595	0.652978	0.806434	0.314945		-1.89094
sp|Q13247|SRSF6_HUMAN	SRSF6	Serine/arginine-rich splicing factor 6 OS=Homo sapiens GN=SRSF6 PE=1 SV=2	189.07	0	6	sp|Q13247|SRSF6_HUMAN	6.06683e+06	7.94382e+06	1.34565e+07	1.10343e+07	1.14693e+07	1.15792e+07	1.14146e+07		0.388891	1.14929	0.86298	0.918765	0.932518	0.911869		1.14929
sp|Q16629|SRSF7_HUMAN	SRSF7	Serine/arginine-rich splicing factor 7 OS=Homo sapiens GN=SRSF7 PE=1 SV=1	350.38	0	7	sp|Q16629|SRSF7_HUMAN	2.6066e+07	2.44068e+07	6.52223e+07	4.7774e+07	5.30959e+07	5.70978e+07	5.92618e+07		-0.0948865	1.3232	0.874057	1.02643	1.13127	1.18494		-1.41809
tr|J3KTL2|J3KTL2_HUMAN	SRSF1	Serine/arginine-rich-splicing factor 1 OS=Homo sapiens GN=SRSF1 PE=1 SV=1	226.91	0	9	tr|J3KTL2|J3KTL2_HUMAN	9.94177e+06	1.4776e+07	3.48155e+07	2.37942e+07	2.65401e+07	2.77508e+07	2.94316e+07		0.571677	1.80815	1.25904	1.4166	1.48095	1.56579		1.80815
tr|Q5JRI1|Q5JRI1_HUMAN	SRSF10	Serine/arginine-rich-splicing factor 10 OS=Homo sapiens GN=SRSF10 PE=1 SV=1	203.27	0	7	tr|Q5JRI1|Q5JRI1_HUMAN	3.25329e+06	1.77681e+06	8.01639e+06	4.88792e+06	5.85257e+06	6.39908e+06	6.55998e+06		-0.872614	1.30105	0.58732	0.847171	0.975963	1.01179		-2.17367
tr|Q5T760|Q5T760_HUMAN	SRSF11	Serine/arginine-rich-splicing factor 11 (Fragment) OS=Homo sapiens GN=SRSF11 PE=1 SV=1	537.96	0	7	tr|Q5T760|Q5T760_HUMAN	4.64352e+06	4.24818e+06	5.47424e+07	4.72911e+07	4.7168e+07	5.20292e+07	4.6526e+07		-0.128375	3.55937	3.34828	3.34452	3.48603	3.32475		-3.68774
tr|H0YIB4|H0YIB4_HUMAN	SRSF9	Serine/arginine-rich-splicing factor 9 (Fragment) OS=Homo sapiens GN=SRSF9 PE=1 SV=5	97.8	0	3	tr|H0YIB4|H0YIB4_HUMAN	415304	359027	449207	424292	387504	451439	427842		-0.210077	0.113211	0.0308888	-0.099959	0.120363	0.0429101		-0.33044
sp|O94804|STK10_HUMAN	STK10	Serine/threonine-protein kinase 10 OS=Homo sapiens GN=STK10 PE=1 SV=1	51.01	0	3	sp|O94804|STK10_HUMAN	675464	712110	591337	440902	415726	534896	461380		0.0762208	-0.191899	-0.615422	-0.700245	-0.336622	-0.549922		-0.776465
sp|Q8N1F8|S11IP_HUMAN	STK11IP	Serine/threonine-protein kinase 11-interacting protein OS=Homo sapiens GN=STK11IP PE=1 SV=3	39.67	0	3	sp|Q8N1F8|S11IP_HUMAN	318825	212256	304239	305306	271533	301165	342531		-0.586959	-0.0675597	-0.0625071	-0.231635	-0.082209	0.10347		-0.69043
sp|Q9UEE5|ST17A_HUMAN	STK17A	Serine/threonine-protein kinase 17A OS=Homo sapiens GN=STK17A PE=1 SV=2	25.98	0.00218938	3	sp|Q9UEE5|ST17A_HUMAN	999395	937879	1.02929e+06	885318	924873	957700	1.04772e+06		-0.0916531	0.0425243	-0.174859	-0.111799	-0.0614814	0.0681225		-0.242982
tr|B4E0Y9|B4E0Y9_HUMAN	STK26	Serine/threonine-protein kinase 26 OS=Homo sapiens GN=STK26 PE=1 SV=1	52.89	0	4	tr|B4E0Y9|B4E0Y9_HUMAN	528484	340976	515918	444180	539303	585328	515931		-0.63219	-0.0347177	-0.250715	0.0292377	0.147385	-0.0346801		-0.779575
sp|Q16512|PKN1_HUMAN	PKN1	Serine/threonine-protein kinase N1 OS=Homo sapiens GN=PKN1 PE=1 SV=2	27.02	0.00167038	3	sp|Q16512|PKN1_HUMAN	359597	159557	228193	177318	217740	284633	176162		-1.17231	-0.656126	-1.02004	-0.723778	-0.337278	-1.02948		-1.17231
sp|Q8TD19|NEK9_HUMAN	NEK9	Serine/threonine-protein kinase Nek9 OS=Homo sapiens GN=NEK9 PE=1 SV=2	166.33	0	5	sp|Q8TD19|NEK9_HUMAN	2.47932e+06	2.77423e+06	2.75419e+06	2.10007e+06	2.08542e+06	2.62362e+06	2.36595e+06		0.162144	0.151687	-0.239504	-0.249603	0.0816168	-0.0675219		-0.411748
sp|P53350|PLK1_HUMAN	PLK1	Serine/threonine-protein kinase PLK1 OS=Homo sapiens GN=PLK1 PE=1 SV=1	110.9	0	6	sp|P53350|PLK1_HUMAN	3.77107e+06	3.52024e+06	3.5679e+06	3.36039e+06	3.45145e+06	3.76419e+06	3.54115e+06		-0.0993023	-0.0798991	-0.166347	-0.12777	-0.00263558	-0.0907568		-0.166347
sp|Q9H2K8|TAOK3_HUMAN	TAOK3	Serine/threonine-protein kinase TAO3 OS=Homo sapiens GN=TAOK3 PE=1 SV=2	73.6	0	3	sp|Q9H2K8|TAOK3_HUMAN	649630	734040	707883	638469	622871	645422	639799		0.176241	0.123894	-0.0250009	-0.060685	-0.00937529	-0.0219997		-0.236926
tr|B3KQV6|B3KQV6_HUMAN	PPP2R1A	Serine/threonine-protein phosphatase 2A 65 kDa regulatory subunit A alpha isoform OS=Homo sapiens GN=PPP2R1A PE=1 SV=1	48.47	0	6	tr|B3KQV6|B3KQV6_HUMAN	1.34829e+06	729982	1.08041e+06	844490	1.18423e+06	1.22587e+06	1.7152e+06		-0.885199	-0.319552	-0.67498	-0.187188	-0.137332	0.347248		-1.23245
sp|P30154|2AAB_HUMAN	PPP2R1B	Serine/threonine-protein phosphatase 2A 65 kDa regulatory subunit A beta isoform OS=Homo sapiens GN=PPP2R1B PE=1 SV=3	67.68	0	3	sp|P30154|2AAB_HUMAN	313772	154620	240493	223656	312554	405968	239882		-1.02099	-0.383718	-0.488431	-0.00561033	0.37165	-0.387388		-1.39264
sp|Q9UPN7|PP6R1_HUMAN	PPP6R1	Serine/threonine-protein phosphatase 6 regulatory subunit 1 OS=Homo sapiens GN=PPP6R1 PE=1 SV=5	139.99	0	6	sp|Q9UPN7|PP6R1_HUMAN	2.68784e+06	3.30481e+06	3.35044e+06	2.59271e+06	2.6422e+06	2.82757e+06	2.77549e+06		0.29812	0.317902	-0.0519841	-0.0247101	0.0731161	0.0462954		-0.369886
sp|Q96HS1|PGAM5_HUMAN	PGAM5	Serine/threonine-protein phosphatase PGAM5, mitochondrial OS=Homo sapiens GN=PGAM5 PE=1 SV=2	99.36	0	8	sp|Q96HS1|PGAM5_HUMAN	4.27183e+06	4.95252e+06	4.15332e+06	4.38983e+06	4.05578e+06	3.62912e+06	4.10946e+06		0.213309	-0.0405874	0.0393123	-0.0748737	-0.235234	-0.0559045		-0.448543
sp|P62136|PP1A_HUMAN	PPP1CA	Serine/threonine-protein phosphatase PP1-alpha catalytic subunit OS=Homo sapiens GN=PPP1CA PE=1 SV=1	72.54	0	4	sp|P62136|PP1A_HUMAN	993691	596193	977897	823327	916869	884567	695531		-0.73702	-0.0231158	-0.271332	-0.116083	-0.167826	-0.514682		-0.73702
sp|P62140|PP1B_HUMAN	PPP1CB	Serine/threonine-protein phosphatase PP1-beta catalytic subunit OS=Homo sapiens GN=PPP1CB PE=1 SV=3	82.73	0	4	sp|P62140|PP1B_HUMAN	2.83367e+06	3.04436e+06	2.50472e+06	2.58716e+06	2.71494e+06	2.43335e+06	2.45652e+06		0.103469	-0.178021	-0.131303	-0.0617478	-0.219725	-0.206053		-0.323194
sp|Q13315|ATM_HUMAN	ATM	Serine-protein kinase ATM OS=Homo sapiens GN=ATM PE=1 SV=4	91	0	3	sp|Q13315|ATM_HUMAN	532026	651945	660487	619002	533523	581151	485052		0.293254	0.312033	0.218448	0.00405397	0.127416	-0.133359		-0.445392
sp|Q9Y3F4|STRAP_HUMAN	STRAP	Serine-threonine kinase receptor-associated protein OS=Homo sapiens GN=STRAP PE=1 SV=1	142.86	0	6	sp|Q9Y3F4|STRAP_HUMAN	1.35357e+06	1.34077e+06	1.45048e+06	1.12111e+06	1.15578e+06	1.50801e+06	1.43868e+06		-0.0137088	0.0997564	-0.271849	-0.227906	0.15587	0.0879762		-0.427719
sp|Q9BXP5|SRRT_HUMAN	SRRT	Serrate RNA effector molecule homolog OS=Homo sapiens GN=SRRT PE=1 SV=1	157.62	0	9	sp|Q9BXP5|SRRT_HUMAN	6.78547e+06	7.33322e+06	7.45267e+06	5.85584e+06	6.35216e+06	7.56848e+06	6.419e+06		0.111998	0.13531	-0.212571	-0.0952021	0.157556	-0.0801007		-0.370127
tr|F5H8F7|F5H8F7_HUMAN	ASH2L	Set1/Ash2 histone methyltransferase complex subunit ASH2 OS=Homo sapiens GN=ASH2L PE=1 SV=1	30.38	0.00175234	3	tr|F5H8F7|F5H8F7_HUMAN	484939	675562	613445	508339	436228	548160	513048		0.478284	0.339131	0.0679872	-0.152723	0.176792	0.0812899		-0.631007
tr|X6RA14|X6RA14_HUMAN	ESD	S-formylglutathione hydrolase OS=Homo sapiens GN=ESD PE=1 SV=1	126.65	0	3	tr|X6RA14|X6RA14_HUMAN	7.87047e+06	3.87243e+06	4.73404e+06	4.46662e+06	6.00862e+06	6.499e+06	4.15596e+06		-1.02321	-0.733379	-0.817265	-0.389416	-0.276232	-0.921267		-1.02321
sp|Q9Y3L3|3BP1_HUMAN	SH3BP1	SH3 domain-binding protein 1 OS=Homo sapiens GN=SH3BP1 PE=1 SV=3	54.56	0	3	sp|Q9Y3L3|3BP1_HUMAN	129427	79654.5	105877	89121.4	104568	150823	74707.7		-0.700313	-0.289748	-0.538297	-0.307699	0.220711	-0.792812		-1.01352
sp|P08240|SRPR_HUMAN	SRPR	Signal recognition particle receptor subunit alpha OS=Homo sapiens GN=SRPR PE=1 SV=2	81.55	0	3	sp|P08240|SRPR_HUMAN	1.07548e+06	809535	1.13534e+06	1.13998e+06	849080	897267	1.05395e+06		-0.409818	0.0781381	0.0840302	-0.341011	-0.261375	-0.0291774		-0.493848
sp|Q9UHB9|SRP68_HUMAN	SRP68	Signal recognition particle subunit SRP68 OS=Homo sapiens GN=SRP68 PE=1 SV=2	183.32	0	5	sp|Q9UHB9|SRP68_HUMAN	1.52301e+06	783184	1.15019e+06	1.22471e+06	1.04346e+06	1.14941e+06	940122		-0.959499	-0.405046	-0.31448	-0.545545	-0.406025	-0.696001		-0.959499
sp|O76094|SRP72_HUMAN	SRP72	Signal recognition particle subunit SRP72 OS=Homo sapiens GN=SRP72 PE=1 SV=3	95.35	0	3	sp|O76094|SRP72_HUMAN	1.97765e+06	1.9989e+06	1.87718e+06	1.6757e+06	1.95655e+06	1.99553e+06	1.83374e+06		0.0154189	-0.0752213	-0.239027	-0.0154791	0.0129798	-0.109001		-0.254446
tr|J3KPM9|J3KPM9_HUMAN	STAT1	Signal transducer and activator of transcription OS=Homo sapiens GN=STAT1 PE=1 SV=1	59.48	0	3	tr|J3KPM9|J3KPM9_HUMAN	1.44535e+06	1.0841e+06	1.04943e+06	804653	1.05014e+06	1.32413e+06	1.00942e+06		-0.414915	-0.46181	-0.844976	-0.46083	-0.126375	-0.517882		-0.844976
tr|G8JLH9|G8JLH9_HUMAN	STAT3	Signal transducer and activator of transcription OS=Homo sapiens GN=STAT3 PE=1 SV=1	81.27	0	3	tr|G8JLH9|G8JLH9_HUMAN	607017	489415	460496	316259	453321	564577	477272		-0.310678	-0.398549	-0.940632	-0.421205	-0.104566	-0.346926		-0.940632
sp|Q29RF7|PDS5A_HUMAN	PDS5A	Sister chromatid cohesion protein PDS5 homolog A OS=Homo sapiens GN=PDS5A PE=1 SV=1	788.48	0	17	sp|Q29RF7|PDS5A_HUMAN	1.5002e+07	1.95046e+07	1.74405e+07	1.52722e+07	1.41959e+07	1.50555e+07	1.55296e+07		0.378657	0.21729	0.0257554	-0.079677	0.00513251	0.0498706		-0.458334
sp|Q9NTI5|PDS5B_HUMAN	PDS5B	Sister chromatid cohesion protein PDS5 homolog B OS=Homo sapiens GN=PDS5B PE=1 SV=1	298.27	0	8	sp|Q9NTI5|PDS5B_HUMAN	5.18492e+06	5.72329e+06	5.44839e+06	5.05044e+06	5.29679e+06	5.37321e+06	5.11039e+06		0.142525	0.0715084	-0.0379107	0.0307984	0.0514633	-0.020887		-0.180435
sp|Q9P270|SLAI2_HUMAN	SLAIN2	SLAIN motif-containing protein 2 OS=Homo sapiens GN=SLAIN2 PE=1 SV=2	32.75	0.000609385	3	sp|Q9P270|SLAI2_HUMAN	260411	372240	252060	334384	355874	265869	215399		0.515443	-0.0470237	0.360717	0.450577	0.0299276	-0.273782		-0.789225
sp|O75691|UTP20_HUMAN	UTP20	Small subunit processome component 20 homolog OS=Homo sapiens GN=UTP20 PE=1 SV=3	90.38	0	7	sp|O75691|UTP20_HUMAN	892778	760175	892224	680219	676408	681232	768902		-0.23197	-0.000896174	-0.392302	-0.400407	-0.390155	-0.215501		-0.400407
tr|Q9HBD4|Q9HBD4_HUMAN	SMARCA4	SMARCA4 isoform 2 OS=Homo sapiens GN=SMARCA4 PE=1 SV=1	398.66	0	12	sp|P51531|SMCA2_HUMAN;tr|Q9HBD4|Q9HBD4_HUMAN	3.60717e+06	2.96406e+06	3.35992e+06	3.00639e+06	3.07843e+06	3.0692e+06	2.81789e+06		-0.283292	-0.10244	-0.262834	-0.228674	-0.233003	-0.356253		-0.356253
tr|E7ET49|E7ET49_HUMAN	DAGLB	Sn1-specific diacylglycerol lipase beta OS=Homo sapiens GN=DAGLB PE=1 SV=1	221.47	0	4	tr|E7ET49|E7ET49_HUMAN	1.02245e+07	9.10451e+06	1.01095e+07	1.11789e+07	9.28043e+06	9.85406e+06	9.63972e+06		-0.167383	-0.0163257	0.128741	-0.139774	-0.0532472	-0.0849739		-0.296124
sp|Q92581|SL9A6_HUMAN	SLC9A6	Sodium/hydrogen exchanger 6 OS=Homo sapiens GN=SLC9A6 PE=1 SV=2	242.46	0	5	sp|Q92581|SL9A6_HUMAN	3.97597e+06	3.75442e+06	3.65879e+06	4.78692e+06	4.27071e+06	3.92613e+06	4.52662e+06		-0.0827166	-0.119939	0.267791	0.103169	-0.0181993	0.187127		-0.38773
sp|P05023|AT1A1_HUMAN	ATP1A1	Sodium/potassium-transporting ATPase subunit alpha-1 OS=Homo sapiens GN=ATP1A1 PE=1 SV=1	521.72	0	16	sp|P05023|AT1A1_HUMAN;sp|P13637|AT1A3_HUMAN;sp|P50993|AT1A2_HUMAN	1.58836e+07	1.97784e+07	1.75357e+07	1.86013e+07	1.67475e+07	1.57211e+07	1.66579e+07		0.316383	0.142751	0.227865	0.076407	-0.0148376	0.0686661		-0.331221
sp|Q9Y289|SC5A6_HUMAN	SLC5A6	Sodium-dependent multivitamin transporter OS=Homo sapiens GN=SLC5A6 PE=2 SV=2	122.05	0	3	sp|Q9Y289|SC5A6_HUMAN	6.98323e+06	1.45128e+06	4.99203e+06	5.18605e+06	6.09537e+06	5.99353e+06	5.91353e+06		-2.26657	-0.484267	-0.429259	-0.19618	-0.220488	-0.239875		-2.26657
sp|P11166|GTR1_HUMAN	SLC2A1	Solute carrier family 2, facilitated glucose transporter member 1 OS=Homo sapiens GN=SLC2A1 PE=1 SV=2	120.12	0	4	sp|P11166|GTR1_HUMAN	1.78644e+06	1.33525e+06	1.75902e+06	1.99571e+06	1.89816e+06	1.8415e+06	1.92901e+06		-0.419976	-0.0223159	0.159819	0.0875137	0.0437992	0.110775		-0.579796
sp|P22732|GTR5_HUMAN	SLC2A5	Solute carrier family 2, facilitated glucose transporter member 5 OS=Homo sapiens GN=SLC2A5 PE=1 SV=1	30.74	0.00117371	4	sp|P22732|GTR5_HUMAN	2.71577e+06	1.33627e+06	2.03105e+06	2.6485e+06	2.47715e+06	2.50239e+06	2.9604e+06		-1.02315	-0.41914	-0.036187	-0.132682	-0.118056	0.124426		-1.14758
sp|Q00796|DHSO_HUMAN	SORD	Sorbitol dehydrogenase OS=Homo sapiens GN=SORD PE=1 SV=4	34.39	0.00062461	3	sp|Q00796|DHSO_HUMAN	604459	703256	504574	382256	300705	375482	398441		0.218403	-0.26058	-0.661108	-1.0073	-0.686901	-0.601281		-1.2257
sp|Q92673|SORL_HUMAN	SORL1	Sortilin-related receptor OS=Homo sapiens GN=SORL1 PE=1 SV=2	169.71	0	9	sp|Q92673|SORL_HUMAN	1.7286e+06	2.87247e+06	2.13313e+06	2.15726e+06	1.98229e+06	1.52426e+06	1.80442e+06		0.732686	0.303367	0.31959	0.197559	-0.181495	0.0619318		-0.914181
tr|G5E9C0|G5E9C0_HUMAN	SP110	SP110 nuclear body protein, isoform CRA_b OS=Homo sapiens GN=SP110 PE=1 SV=1	118.25	0	3	tr|G5E9C0|G5E9C0_HUMAN	296456	458954	344811	333443	324725	271256	374960		0.630534	0.217991	0.169622	0.131404	-0.12816	0.338923		-0.758695
sp|Q8N0X7|SPG20_HUMAN	SPG20	Spartin OS=Homo sapiens GN=SPG20 PE=1 SV=1	155.69	0	6	sp|Q8N0X7|SPG20_HUMAN	5.3808e+06	6.11345e+06	6.33638e+06	5.65484e+06	6.44011e+06	6.14694e+06	5.45405e+06		0.184167	0.235838	0.0716641	0.259264	0.192048	0.0195069		0.259264
tr|A0A087WUZ3|A0A087WUZ3_HUMAN	SPTBN1	Spectrin beta chain, non-erythrocytic 1 OS=Homo sapiens GN=SPTBN1 PE=1 SV=1	109.9	0	8	tr|A0A087WUZ3|A0A087WUZ3_HUMAN	941252	1.24503e+06	1.26695e+06	1.1221e+06	915092	825587	926018		0.403528	0.428706	0.253544	-0.0406637	-0.189161	-0.0235405		-0.617867
sp|P19623|SPEE_HUMAN	SRM	Spermidine synthase OS=Homo sapiens GN=SRM PE=1 SV=1	82.65	0	5	sp|P19623|SPEE_HUMAN	3.09523e+06	1.71675e+06	2.18313e+06	2.11861e+06	2.67327e+06	3.11471e+06	2.25814e+06		-0.850365	-0.503651	-0.546932	-0.211444	0.00904749	-0.454914		-0.859412
sp|O95977|S1PR4_HUMAN	S1PR4	Sphingosine 1-phosphate receptor 4 OS=Homo sapiens GN=S1PR4 PE=1 SV=1	81.85	0	3	sp|O95977|S1PR4_HUMAN	1.42717e+06	1.32791e+06	1.14232e+06	1.33434e+06	1.31901e+06	1.39006e+06	1.94136e+06		-0.104	-0.321184	-0.0970249	-0.113705	-0.0380128	0.443912		-0.765095
sp|Q15637|SF01_HUMAN	SF1	Splicing factor 1 OS=Homo sapiens GN=SF1 PE=1 SV=4	84.98	0	4	sp|Q15637|SF01_HUMAN	1.39705e+06	1.82329e+06	2.24329e+06	1.65585e+06	1.25244e+06	1.31729e+06	1.43201e+06		0.384159	0.683233	0.245186	-0.157639	-0.0848181	0.0356527		-0.840872
sp|O75533|SF3B1_HUMAN	SF3B1	Splicing factor 3B subunit 1 OS=Homo sapiens GN=SF3B1 PE=1 SV=3	84.47	0	5	sp|O75533|SF3B1_HUMAN	264240	402436	673989	674447	834446	1.08939e+06	731281		0.60691	1.35088	1.35186	1.65897	2.04361	1.46858		2.04361
tr|A0A087WZZ5|A0A087WZZ5_HUMAN	SF3B2	Splicing factor 3B subunit 2 OS=Homo sapiens GN=SF3B2 PE=1 SV=1	114.3	0	5	tr|A0A087WZZ5|A0A087WZZ5_HUMAN	515484	157802	461043	414653	453293	547234	449709		-1.70781	-0.161027	-0.31402	-0.185482	0.0862305	-0.196933		-1.79404
sp|Q15393|SF3B3_HUMAN	SF3B3	Splicing factor 3B subunit 3 OS=Homo sapiens GN=SF3B3 PE=1 SV=4	237.06	0	9	sp|Q15393|SF3B3_HUMAN	6.81825e+06	7.52337e+06	9.16873e+06	7.64242e+06	7.68344e+06	8.23147e+06	8.2831e+06		0.141977	0.427321	0.164629	0.172351	0.271749	0.28077		0.427321
sp|P26368|U2AF2_HUMAN	U2AF2	Splicing factor U2AF 65 kDa subunit OS=Homo sapiens GN=U2AF2 PE=1 SV=4	171.97	0	3	sp|P26368|U2AF2_HUMAN	1.28747e+06	572646	1.18857e+07	8.97515e+06	4.31598e+06	1.16569e+07	9.1926e+06		-1.16882	3.20662	2.8014	1.74515	3.17857	2.83594		-4.37544
sp|P23246|SFPQ_HUMAN	SFPQ	Splicing factor, proline- and glutamine-rich OS=Homo sapiens GN=SFPQ PE=1 SV=2	215.12	0	13	sp|P23246|SFPQ_HUMAN	8.14578e+06	6.70022e+06	9.15036e+06	6.72102e+06	7.21543e+06	9.58315e+06	7.61213e+06		-0.281844	0.167776	-0.277372	-0.174967	0.234448	-0.097753		-0.516292
sp|Q12872|SFSWA_HUMAN	SFSWAP	Splicing factor, suppressor of white-apricot homolog OS=Homo sapiens GN=SFSWAP PE=1 SV=3	50.77	0	3	sp|Q12872|SFSWA_HUMAN	35465.5	14695.7	328305	212357	195547	238027	227790		-1.27102	3.21055	2.58201	2.46303	2.74664	2.68322		-4.48156
sp|Q8WXA9|SREK1_HUMAN	SREK1	Splicing regulatory glutamine/lysine-rich protein 1 OS=Homo sapiens GN=SREK1 PE=1 SV=1	244.44	0	7	sp|Q8WXA9|SREK1_HUMAN	1.50088e+06	1.26669e+06	1.71592e+07	1.349e+07	1.29589e+07	1.35633e+07	1.31266e+07		-0.244743	3.5151	3.16801	3.11006	3.17583	3.12861		-3.75984
sp|Q15020|SART3_HUMAN	SART3	Squamous cell carcinoma antigen recognized by T-cells 3 OS=Homo sapiens GN=SART3 PE=1 SV=1	193.17	0	7	sp|Q15020|SART3_HUMAN	2.53543e+06	2.21627e+06	2.72717e+06	2.09079e+06	2.61893e+06	3.02989e+06	2.25448e+06		-0.194099	0.105173	-0.278188	0.0467436	0.257033	-0.169439		-0.535221
sp|Q96SB4|SRPK1_HUMAN	SRPK1	SRSF protein kinase 1 OS=Homo sapiens GN=SRPK1 PE=1 SV=2	218.07	0	8	sp|Q96SB4|SRPK1_HUMAN	5.13432e+06	7.42444e+06	5.61617e+06	5.4381e+06	5.23672e+06	4.84987e+06	5.6348e+06		0.53211	0.129413	0.0829295	0.0284916	-0.0822274	0.134192		-0.614338
sp|Q7KZF4|SND1_HUMAN	SND1	Staphylococcal nuclease domain-containing protein 1 OS=Homo sapiens GN=SND1 PE=1 SV=1	612.5	0	18	sp|Q7KZF4|SND1_HUMAN	2.2733e+07	2.57288e+07	2.32139e+07	2.36917e+07	2.27483e+07	2.30956e+07	1.94436e+07		0.178601	0.0302043	0.0595942	0.000972658	0.0228357	-0.225487		-0.404088
sp|Q9H2G2|SLK_HUMAN	SLK	STE20-like serine/threonine-protein kinase OS=Homo sapiens GN=SLK PE=1 SV=1	39.28	0	3	sp|Q9H2G2|SLK_HUMAN	662959	862862	513613	300429	290491	282277	422157		0.380211	-0.368236	-1.1419	-1.19043	-1.23181	-0.651138		-1.61202
sp|Q12770|SCAP_HUMAN	SCAP	Sterol regulatory element-binding protein cleavage-activating protein OS=Homo sapiens GN=SCAP PE=1 SV=4	38.24	0	3	sp|Q12770|SCAP_HUMAN	798591	828600	712698	831397	711289	645288	785696		0.0532195	-0.164167	0.0580799	-0.16702	-0.307514	-0.0234866		-0.365594
sp|Q86WV6|STING_HUMAN	TMEM173	Stimulator of interferon genes protein OS=Homo sapiens GN=TMEM173 PE=1 SV=1	115.59	0	3	sp|Q86WV6|STING_HUMAN	288922	245498	605315	542018	553331	550290	499475		-0.234973	1.067	0.907659	0.937459	0.92951	0.78973		-1.30198
tr|A0A087WYB4|A0A087WYB4_HUMAN	STOML2	Stomatin-like protein 2, mitochondrial OS=Homo sapiens GN=STOML2 PE=1 SV=1	99.65	0	4	tr|A0A087WYB4|A0A087WYB4_HUMAN	1.13782e+06	1.5756e+06	1.3012e+06	1.3383e+06	1.41102e+06	1.13973e+06	1.4535e+06		0.469626	0.193566	0.234123	0.310465	0.00241	0.353255		0.469626
sp|P38646|GRP75_HUMAN	HSPA9	Stress-70 protein, mitochondrial OS=Homo sapiens GN=HSPA9 PE=1 SV=2	255.94	0	11	sp|P38646|GRP75_HUMAN	4.37173e+06	4.02165e+06	3.95818e+06	3.79699e+06	4.51192e+06	5.4366e+06	3.68265e+06		-0.120414	-0.143365	-0.203347	0.0455385	0.314502	-0.247458		-0.56196
sp|P31948|STIP1_HUMAN	STIP1	Stress-induced-phosphoprotein 1 OS=Homo sapiens GN=STIP1 PE=1 SV=1	79.94	0	5	sp|P31948|STIP1_HUMAN	1.83904e+06	2.05438e+06	1.67811e+06	1.72664e+06	2.00303e+06	2.20661e+06	1.70679e+06		0.159753	-0.132114	-0.0909823	0.123234	0.262879	-0.107669		-0.394993
tr|A0A087WV97|A0A087WV97_HUMAN	SMAP2	Stromal membrane-associated protein 2 OS=Homo sapiens GN=SMAP2 PE=1 SV=1	31.43	0.00118694	3	tr|A0A087WV97|A0A087WV97_HUMAN	422020	66510.1	340688	288877	406609	493458	352397		-2.66566	-0.308859	-0.546853	-0.0536669	0.225617	-0.260108		-2.89128
sp|A6NHR9|SMHD1_HUMAN	SMCHD1	Structural maintenance of chromosomes flexible hinge domain-containing protein 1 OS=Homo sapiens GN=SMCHD1 PE=1 SV=2	116.79	0	6	sp|A6NHR9|SMHD1_HUMAN	692521	347779	464649	364010	403053	402379	403729		-0.993685	-0.575718	-0.927878	-0.780889	-0.783303	-0.778469		-0.993685
sp|Q14683|SMC1A_HUMAN	SMC1A	Structural maintenance of chromosomes protein 1A OS=Homo sapiens GN=SMC1A PE=1 SV=2	26.61	0.00165837	6	sp|Q14683|SMC1A_HUMAN	1.11492e+06	1.20293e+06	1.11937e+06	1.10236e+06	1.05836e+06	967823	1.10569e+06		0.109604	0.00574038	-0.0163451	-0.0751131	-0.20413	-0.0120007		-0.313734
sp|Q9UQE7|SMC3_HUMAN	SMC3	Structural maintenance of chromosomes protein 3 OS=Homo sapiens GN=SMC3 PE=1 SV=2	59.68	0	5	sp|Q9UQE7|SMC3_HUMAN	696941	872715	785586	775462	609405	772467	786912		0.324475	0.172734	0.15402	-0.193635	0.148438	0.175166		-0.51811
sp|Q9NTJ3|SMC4_HUMAN	SMC4	Structural maintenance of chromosomes protein 4 OS=Homo sapiens GN=SMC4 PE=1 SV=2	351.23	0	11	sp|Q9NTJ3|SMC4_HUMAN	6.91819e+06	6.17114e+06	5.96497e+06	6.04392e+06	6.29332e+06	6.40265e+06	5.83197e+06		-0.164856	-0.213878	-0.194909	-0.136573	-0.111726	-0.246411		-0.246411
tr|D6RFM5|D6RFM5_HUMAN	SDHA	Succinate dehydrogenase [ubiquinone] flavoprotein subunit, mitochondrial OS=Homo sapiens GN=SDHA PE=1 SV=1	132.96	0	5	tr|D6RFM5|D6RFM5_HUMAN	2.60218e+06	2.34921e+06	2.40497e+06	2.35524e+06	2.18146e+06	2.00349e+06	2.39645e+06		-0.147548	-0.113704	-0.143849	-0.254428	-0.377207	-0.118823		-0.377207
sp|O00391|QSOX1_HUMAN	QSOX1	Sulfhydryl oxidase 1 OS=Homo sapiens GN=QSOX1 PE=1 SV=3	48.25	0	3	sp|O00391|QSOX1_HUMAN	1.60304e+06	2.29103e+06	1.91972e+06	1.94538e+06	1.47603e+06	1.18492e+06	1.61198e+06		0.515185	0.260083	0.279238	-0.11909	-0.436018	0.008022		-0.951204
sp|Q9Y6N5|SQRD_HUMAN	SQRDL	Sulfide:quinone oxidoreductase, mitochondrial OS=Homo sapiens GN=SQRDL PE=1 SV=1	487.95	0	11	sp|Q9Y6N5|SQRD_HUMAN	9.69673e+06	9.52048e+06	9.91765e+06	9.77013e+06	1.05831e+07	1.15294e+07	1.50157e+07		-0.0264647	0.0324996	0.0108796	0.126195	0.24975	0.630898		-0.657363
sp|Q9UBT2|SAE2_HUMAN	UBA2	SUMO-activating enzyme subunit 2 OS=Homo sapiens GN=UBA2 PE=1 SV=2	24.12	0.00212202	3	sp|Q9UBT2|SAE2_HUMAN	227208	190735	255698	158329	163513	311601	255782		-0.252448	0.170424	-0.521086	-0.474605	0.455683	0.170898		-0.976769
tr|E9PHI4|E9PHI4_HUMAN	SUN1	SUN domain-containing protein 1 OS=Homo sapiens GN=SUN1 PE=1 SV=1	162.86	0	5	tr|E9PHI4|E9PHI4_HUMAN;tr|H0Y6N5|H0Y6N5_HUMAN	1.63749e+06	1.72253e+06	1.92452e+06	2.35299e+06	2.02575e+06	1.72853e+06	2.02202e+06		0.0730443	0.233012	0.523012	0.306969	0.0780609	0.304312		0.523012
sp|Q86UD0|SAPC2_HUMAN	SAPCD2	Suppressor APC domain-containing protein 2 OS=Homo sapiens GN=SAPCD2 PE=2 SV=2	48.18	0	3	sp|Q86UD0|SAPC2_HUMAN	383497	623804	558018	398568	306890	396696	431428		0.701876	0.541094	0.0556106	-0.321494	0.0488154	0.169902		-1.02337
sp|Q92922|SMRC1_HUMAN	SMARCC1	SWI/SNF complex subunit SMARCC1 OS=Homo sapiens GN=SMARCC1 PE=1 SV=3	228.25	0	12	sp|Q92922|SMRC1_HUMAN	6.99547e+06	7.00455e+06	8.15669e+06	7.86302e+06	7.42802e+06	7.28409e+06	8.18047e+06		0.00187145	0.221563	0.168662	0.0865566	0.0583278	0.225762		0.225762
sp|Q8TAQ2|SMRC2_HUMAN	SMARCC2	SWI/SNF complex subunit SMARCC2 OS=Homo sapiens GN=SMARCC2 PE=1 SV=1	149.99	0	6	sp|Q8TAQ2|SMRC2_HUMAN	2.53903e+06	4.15341e+06	3.18268e+06	3.21679e+06	2.54631e+06	2.18098e+06	3.42983e+06		0.710019	0.325966	0.341343	0.00412932	-0.219301	0.43386		-0.92932
sp|O60264|SMCA5_HUMAN	SMARCA5	SWI/SNF-related matrix-associated actin-dependent regulator of chromatin subfamily A member 5 OS=Homo sapiens GN=SMARCA5 PE=1 SV=1	253.17	0	12	sp|O60264|SMCA5_HUMAN	3.3585e+06	3.0171e+06	3.11164e+06	2.85054e+06	2.861e+06	3.15446e+06	2.88699e+06		-0.154656	-0.110144	-0.236585	-0.231297	-0.0904256	-0.218251		-0.236585
tr|J3KMX2|J3KMX2_HUMAN	SMARCD2	SWI/SNF-related matrix-associated actin-dependent regulator of chromatin subfamily D member 2 OS=Homo sapiens GN=SMARCD2 PE=1 SV=1	57.7	0	5	tr|J3KMX2|J3KMX2_HUMAN	1.24776e+06	1.25236e+06	1.47253e+06	1.16457e+06	1.12492e+06	1.30685e+06	1.20978e+06		0.00530818	0.23896	-0.0995397	-0.149518	0.0667576	-0.044595		-0.388479
tr|A0A087WUE9|A0A087WUE9_HUMAN	SYMPK	Symplekin OS=Homo sapiens GN=SYMPK PE=1 SV=1	21.88	0.00255754	3	tr|A0A087WUE9|A0A087WUE9_HUMAN	240354	298760	320325	318147	288186	294816	268631		0.313824	0.414375	0.40453	0.261837	0.294653	0.16046		0.414375
sp|Q99536|VAT1_HUMAN	VAT1	Synaptic vesicle membrane protein VAT-1 homolog OS=Homo sapiens GN=VAT1 PE=1 SV=2	210.9	0	6	sp|Q99536|VAT1_HUMAN	3.21783e+06	3.61935e+06	3.64673e+06	3.23003e+06	3.24741e+06	3.73896e+06	3.68055e+06		0.169644	0.180515	0.00546209	0.0132031	0.21655	0.193835		0.21655
sp|O00161|SNP23_HUMAN	SNAP23	Synaptosomal-associated protein 23 OS=Homo sapiens GN=SNAP23 PE=1 SV=1	595.83	0	12	sp|O00161|SNP23_HUMAN	4.63769e+07	5.47558e+07	4.96045e+07	6.59976e+07	5.72353e+07	4.70684e+07	6.2079e+07		0.239605	0.0970625	0.509007	0.303498	0.0213506	0.420697		0.509007
tr|Q5U8S2|Q5U8S2_HUMAN	STX10	Syntaxin 10 OS=Homo sapiens GN=STX10 PE=1 SV=1	145.41	0	3	tr|Q5U8S2|Q5U8S2_HUMAN	1.7394e+06	2.15264e+06	2.06667e+06	2.14342e+06	1.38929e+06	1.2538e+06	1.1052e+06		0.307517	0.248716	0.301325	-0.324243	-0.472288	-0.654282		-0.961799
sp|Q86Y82|STX12_HUMAN	STX12	Syntaxin-12 OS=Homo sapiens GN=STX12 PE=1 SV=1	149.39	0	3	sp|Q86Y82|STX12_HUMAN	1.53933e+06	1.16463e+06	1.8513e+06	1.74226e+06	1.50274e+06	1.19675e+06	1.70659e+06		-0.40243	0.266237	0.178663	-0.0347025	-0.363172	0.148818		-0.668667
sp|O43752|STX6_HUMAN	STX6	Syntaxin-6 OS=Homo sapiens GN=STX6 PE=1 SV=1	288.64	0	7	sp|O43752|STX6_HUMAN	2.79687e+06	2.93872e+06	2.60961e+06	2.45393e+06	2.13982e+06	2.00451e+06	2.75516e+06		0.0713746	-0.0999795	-0.188721	-0.386326	-0.480566	-0.0216802		-0.55194
sp|O15400|STX7_HUMAN	STX7	Syntaxin-7 OS=Homo sapiens GN=STX7 PE=1 SV=4	106.47	0	3	sp|O15400|STX7_HUMAN	1.23887e+06	1.58359e+06	1.1091e+06	1.17746e+06	800556	805393	1.15125e+06		0.354173	-0.159636	-0.0733472	-0.629948	-0.621257	-0.105826		-0.984121
sp|Q9UNK0|STX8_HUMAN	STX8	Syntaxin-8 OS=Homo sapiens GN=STX8 PE=1 SV=2	316.06	0	7	sp|Q9UNK0|STX8_HUMAN	1.36927e+07	1.53355e+07	1.36224e+07	1.50144e+07	1.34545e+07	1.08209e+07	1.40017e+07		0.163474	-0.00742145	0.132948	-0.025318	-0.339585	0.0321977		-0.503059
sp|P61764|STXB1_HUMAN	STXBP1	Syntaxin-binding protein 1 OS=Homo sapiens GN=STXBP1 PE=1 SV=1	102.72	0	5	sp|P61764|STXB1_HUMAN	1.64289e+06	766605	1.11882e+06	1.22336e+06	1.37214e+06	1.61275e+06	1.2887e+06		-1.09968	-0.554268	-0.425393	-0.259811	-0.0267154	-0.350328		-1.09968
sp|Q9Y490|TLN1_HUMAN	TLN1	Talin-1 OS=Homo sapiens GN=TLN1 PE=1 SV=3	495.31	0	17	sp|Q9Y490|TLN1_HUMAN	3.71099e+06	3.91092e+06	5.00357e+06	3.92627e+06	4.28282e+06	5.17284e+06	4.23948e+06		0.0757057	0.431154	0.081357	0.206759	0.479154	0.192084		0.479154
tr|A0A087WX29|A0A087WX29_HUMAN	TARDBP	TAR DNA-binding protein 43 (Fragment) OS=Homo sapiens GN=TARDBP PE=1 SV=1	100.77	0	5	tr|A0A087WX29|A0A087WX29_HUMAN	4.00798e+06	3.76609e+06	2.81358e+06	3.01003e+06	3.51111e+06	3.63978e+06	2.70308e+06		-0.0898082	-0.510468	-0.413094	-0.190945	-0.139025	-0.568272		-0.568272
sp|Q9ULW0|TPX2_HUMAN	TPX2	Targeting protein for Xklp2 OS=Homo sapiens GN=TPX2 PE=1 SV=2	173.53	0	9	sp|Q9ULW0|TPX2_HUMAN	2.15623e+06	1.4832e+06	1.97517e+06	1.91088e+06	2.24153e+06	2.48295e+06	2.20404e+06		-0.539794	-0.126531	-0.174269	0.0559762	0.203549	0.0316425		-0.743343
tr|A0A0A0MTH9|A0A0A0MTH9_HUMAN	BTAF1	TATA-binding protein-associated factor 172 OS=Homo sapiens GN=BTAF1 PE=1 SV=1	60.33	0	3	tr|A0A0A0MTH9|A0A0A0MTH9_HUMAN	475145	506990	580245	514970	413756	444984	366992		0.0935876	0.288292	0.116119	-0.19959	-0.0946165	-0.372619		-0.660911
sp|Q4KMP7|TB10B_HUMAN	TBC1D10B	TBC1 domain family member 10B OS=Homo sapiens GN=TBC1D10B PE=1 SV=3	72.2	0	3	sp|Q4KMP7|TB10B_HUMAN	845010	921502	1.31044e+06	1.41945e+06	1.51144e+06	926682	1.32512e+06		0.12502	0.633014	0.748291	0.838886	0.133107	0.649084		0.838886
sp|O60343|TBCD4_HUMAN	TBC1D4	TBC1 domain family member 4 OS=Homo sapiens GN=TBC1D4 PE=1 SV=2	119.56	0	7	sp|O60343|TBCD4_HUMAN	2.07851e+06	1.47228e+06	1.78919e+06	1.39743e+06	1.54454e+06	1.98443e+06	1.55101e+06		-0.497494	-0.216242	-0.572777	-0.428375	-0.0668274	-0.422341		-0.572777
sp|P17987|TCPA_HUMAN	TCP1	T-complex protein 1 subunit alpha OS=Homo sapiens GN=TCP1 PE=1 SV=1	186.65	0	8	sp|P17987|TCPA_HUMAN	4.16495e+06	3.12723e+06	3.81716e+06	2.85245e+06	3.28095e+06	3.88813e+06	3.21024e+06		-0.413415	-0.125797	-0.546095	-0.344183	-0.0992217	-0.375619		-0.546095
sp|P78371|TCPB_HUMAN	CCT2	T-complex protein 1 subunit beta OS=Homo sapiens GN=CCT2 PE=1 SV=4	146.99	0	6	sp|P78371|TCPB_HUMAN	2.10937e+06	1.88371e+06	1.94107e+06	1.50883e+06	2.04984e+06	2.25166e+06	1.35914e+06		-0.163237	-0.119957	-0.483383	-0.0412996	0.0941766	-0.634117		-0.728294
sp|P50991|TCPD_HUMAN	CCT4	T-complex protein 1 subunit delta OS=Homo sapiens GN=CCT4 PE=1 SV=4	141.66	0	4	sp|P50991|TCPD_HUMAN	5.48099e+06	3.49292e+06	4.92773e+06	4.28453e+06	4.76069e+06	5.45986e+06	4.92637e+06		-0.650004	-0.153513	-0.3553	-0.203266	-0.0055714	-0.153912		-0.650004
sp|Q99832|TCPH_HUMAN	CCT7	T-complex protein 1 subunit eta OS=Homo sapiens GN=CCT7 PE=1 SV=2	49.04	0	3	sp|Q99832|TCPH_HUMAN	1.21725e+06	1.25359e+06	1.14912e+06	819023	877771	1.15675e+06	929223		0.0424418	-0.0831021	-0.571651	-0.47171	-0.0735498	-0.38953		-0.614093
tr|B4DUR8|B4DUR8_HUMAN	CCT3	T-complex protein 1 subunit gamma OS=Homo sapiens GN=CCT3 PE=1 SV=1	220.71	0	9	tr|B4DUR8|B4DUR8_HUMAN	5.18795e+06	2.85209e+06	3.39969e+06	2.81178e+06	4.35278e+06	5.39736e+06	4.02919e+06		-0.863145	-0.609759	-0.883677	-0.253225	0.0570892	-0.364675		-0.940766
sp|P50990|TCPQ_HUMAN	CCT8	T-complex protein 1 subunit theta OS=Homo sapiens GN=CCT8 PE=1 SV=4	280.94	0	11	sp|P50990|TCPQ_HUMAN	8.26355e+06	9.89476e+06	8.00194e+06	6.54199e+06	7.55756e+06	8.71185e+06	7.58981e+06		0.259903	-0.0464125	-0.337032	-0.128841	0.0762173	-0.122698		-0.596936
sp|P40227|TCPZ_HUMAN	CCT6A	T-complex protein 1 subunit zeta OS=Homo sapiens GN=CCT6A PE=1 SV=3	188.71	0	5	sp|P40227|TCPZ_HUMAN	3.19812e+06	2.9185e+06	2.36293e+06	2.27523e+06	2.81282e+06	3.16907e+06	2.47531e+06		-0.132001	-0.436649	-0.491211	-0.185208	-0.0131648	-0.369618		-0.491211
sp|Q5UIP0|RIF1_HUMAN	RIF1	Telomere-associated protein RIF1 OS=Homo sapiens GN=RIF1 PE=1 SV=2	388.07	0	19	sp|Q5UIP0|RIF1_HUMAN	8.0426e+06	1.09109e+07	9.52567e+06	1.10644e+07	8.70366e+06	6.90498e+06	1.02587e+07		0.44003	0.244159	0.460186	0.11396	-0.220025	0.351118		-0.680211
sp|Q68CZ2|TENS3_HUMAN	TNS3	Tensin-3 OS=Homo sapiens GN=TNS3 PE=1 SV=2	42.41	0	4	sp|Q68CZ2|TENS3_HUMAN	653262	418901	455009	521215	530342	640012	530144		-0.641054	-0.521768	-0.325783	-0.300738	-0.0295615	-0.301278		-0.641054
sp|Q9NXF1|TEX10_HUMAN	TEX10	Testis-expressed sequence 10 protein OS=Homo sapiens GN=TEX10 PE=1 SV=2	146.42	0	3	sp|Q9NXF1|TEX10_HUMAN	184789	256634	260839	186876	215992	260241	184613		0.473836	0.497279	0.0162004	0.225099	0.49397	-0.00137181		-0.498651
sp|Q6PGP7|TTC37_HUMAN	TTC37	Tetratricopeptide repeat protein 37 OS=Homo sapiens GN=TTC37 PE=1 SV=1	49.5	0	4	sp|Q6PGP7|TTC37_HUMAN	626872	570762	531321	437413	531411	661568	476833		-0.135282	-0.238588	-0.519176	-0.238344	0.0777174	-0.394688		-0.596894
sp|Q8NBS9|TXND5_HUMAN	TXNDC5	Thioredoxin domain-containing protein 5 OS=Homo sapiens GN=TXNDC5 PE=1 SV=2	193.54	0	9	sp|Q8NBS9|TXND5_HUMAN	4.93878e+06	5.3778e+06	4.61098e+06	5.08375e+06	4.94272e+06	4.64728e+06	6.60672e+06		0.122863	-0.0990804	0.0417404	0.00115062	-0.0877678	0.41978		-0.51886
sp|O43396|TXNL1_HUMAN	TXNL1	Thioredoxin-like protein 1 OS=Homo sapiens GN=TXNL1 PE=1 SV=3	60.75	0	3	sp|O43396|TXNL1_HUMAN	837646	411759	646992	591250	645705	908775	715826		-1.02454	-0.372594	-0.502574	-0.375466	0.117583	-0.226732		-1.14212
sp|Q9H3N1|TMX1_HUMAN	TMX1	Thioredoxin-related transmembrane protein 1 OS=Homo sapiens GN=TMX1 PE=1 SV=1	537.07	0	18	sp|Q9H3N1|TMX1_HUMAN	1.1479e+08	1.43046e+08	1.28594e+08	1.55933e+08	1.18076e+08	1.08695e+08	1.41937e+08		0.31748	0.163831	0.441933	0.0407263	-0.0787086	0.30626		-0.520642
sp|Q8NI27|THOC2_HUMAN	THOC2	THO complex subunit 2 OS=Homo sapiens GN=THOC2 PE=1 SV=2	74.49	0	4	sp|Q8NI27|THOC2_HUMAN	395024	384102	570976	431716	415449	496605	507228		-0.0404501	0.53149	0.128142	0.0727316	0.330159	0.360693		-0.57194
sp|Q86W42|THOC6_HUMAN	THOC6	THO complex subunit 6 homolog OS=Homo sapiens GN=THOC6 PE=1 SV=1	63.33	0	3	sp|Q86W42|THOC6_HUMAN	780673	720953	660990	698848	776259	734620	736324		-0.114814	-0.24009	-0.159739	-0.00817963	-0.0877202	-0.0843775		-0.24009
sp|P26639|SYTC_HUMAN	TARS	Threonine--tRNA ligase, cytoplasmic OS=Homo sapiens GN=TARS PE=1 SV=3	48.5	0	6	sp|P26639|SYTC_HUMAN	1.1734e+06	1.44478e+06	1.21658e+06	935470	966604	1.1584e+06	987476		0.300159	0.0521374	-0.326927	-0.279693	-0.0185567	-0.248873		-0.627086
sp|Q9Y2W1|TR150_HUMAN	THRAP3	Thyroid hormone receptor-associated protein 3 OS=Homo sapiens GN=THRAP3 PE=1 SV=2	157.82	0	7	sp|Q9Y2W1|TR150_HUMAN	1.04868e+06	1.02133e+06	3.91618e+06	2.68152e+06	2.5819e+06	2.85928e+06	3.70458e+06		-0.0381245	1.90087	1.35447	1.29986	1.44707	1.82074		-1.939
sp|Q12933|TRAF2_HUMAN	TRAF2	TNF receptor-associated factor 2 OS=Homo sapiens GN=TRAF2 PE=1 SV=2	69.72	0	3	sp|Q12933|TRAF2_HUMAN	1.40746e+06	1.40001e+06	1.27826e+06	1.18374e+06	1.14608e+06	1.10316e+06	972458		-0.00765844	-0.138918	-0.249746	-0.296385	-0.351457	-0.533391		-0.533391
sp|Q96HA7|TONSL_HUMAN	TONSL	Tonsoku-like protein OS=Homo sapiens GN=TONSL PE=1 SV=2	41.98	0	3	sp|Q96HA7|TONSL_HUMAN	284658	335842	296705	314824	305346	284020	312061		0.238552	0.0597988	0.145313	0.101215	-0.0032411	0.132596		-0.241793
sp|Q9Y228|T3JAM_HUMAN	TRAF3IP3	TRAF3-interacting JNK-activating modulator OS=Homo sapiens GN=TRAF3IP3 PE=1 SV=2	336.78	0	10	sp|Q9Y228|T3JAM_HUMAN	2.01013e+07	2.22032e+07	1.85746e+07	2.07934e+07	1.91813e+07	1.86963e+07	2.17547e+07		0.143478	-0.11396	0.0488363	-0.0675909	-0.104541	0.114034		-0.257437
sp|O43617|TPPC3_HUMAN	TRAPPC3	Trafficking protein particle complex subunit 3 OS=Homo sapiens GN=TRAPPC3 PE=1 SV=1	208.57	0	6	sp|O43617|TPPC3_HUMAN	9.04619e+06	7.82008e+06	8.65499e+06	7.47546e+06	7.20493e+06	7.5758e+06	8.30482e+06		-0.210127	-0.063778	-0.275148	-0.328324	-0.255912	-0.123361		-0.328324
sp|P23193|TCEA1_HUMAN	TCEA1	Transcription elongation factor A protein 1 OS=Homo sapiens GN=TCEA1 PE=1 SV=2	224.16	0	9	sp|P23193|TCEA1_HUMAN	1.50344e+06	1.48095e+06	1.87345e+06	1.87422e+06	2.00338e+06	1.97061e+06	1.25443e+06		-0.0217505	0.317426	0.318025	0.41417	0.39037	-0.261235		-0.675405
sp|O14776|TCRG1_HUMAN	TCERG1	Transcription elongation regulator 1 OS=Homo sapiens GN=TCERG1 PE=1 SV=2	29.59	0.00172612	3	sp|O14776|TCRG1_HUMAN	226692	181436	249680	262551	190755	260288	203122		-0.321271	0.139347	0.211867	-0.249013	0.199376	-0.158385		-0.533138
sp|Q9UGU0|TCF20_HUMAN	TCF20	Transcription factor 20 OS=Homo sapiens GN=TCF20 PE=1 SV=3	48.95	0	3	sp|Q9UGU0|TCF20_HUMAN	1.12355e+06	1.40322e+06	1.20011e+06	1.07514e+06	873158	875001	1.12421e+06		0.320669	0.0951006	-0.0635375	-0.363752	-0.36071	0.000842027		-0.684422
sp|Q6P1X5|TAF2_HUMAN	TAF2	Transcription initiation factor TFIID subunit 2 OS=Homo sapiens GN=TAF2 PE=1 SV=3	35.62	0	3	sp|Q6P1X5|TAF2_HUMAN	386150	332252	425073	370634	415401	447995	330080		-0.216885	0.138547	-0.0591686	0.105341	0.214318	-0.226347		-0.440665
sp|Q13263|TIF1B_HUMAN	TRIM28	Transcription intermediary factor 1-beta OS=Homo sapiens GN=TRIM28 PE=1 SV=5	612.26	0	15	sp|Q13263|TIF1B_HUMAN	4.62418e+07	4.47836e+07	4.76017e+07	3.65509e+07	4.08661e+07	5.12624e+07	4.48342e+07		-0.0462262	0.041814	-0.339292	-0.178295	0.148702	-0.0445997		-0.487994
sp|Q9UNY4|TTF2_HUMAN	TTF2	Transcription termination factor 2 OS=Homo sapiens GN=TTF2 PE=1 SV=2	50.79	0	3	sp|Q9UNY4|TTF2_HUMAN	843075	794635	897250	713160	677604	797073	734019		-0.0853684	0.0898501	-0.241434	-0.315218	-0.0809483	-0.199843		-0.405068
sp|P46100|ATRX_HUMAN	ATRX	Transcriptional regulator ATRX OS=Homo sapiens GN=ATRX PE=1 SV=5	204.93	0	11	sp|P46100|ATRX_HUMAN	3.35695e+06	2.82316e+06	3.53858e+06	3.3967e+06	2.87776e+06	2.98808e+06	3.8267e+06		-0.249839	0.07602	0.0169837	-0.222203	-0.167931	0.18895		-0.438789
sp|Q86YP4|P66A_HUMAN	GATAD2A	Transcriptional repressor p66-alpha OS=Homo sapiens GN=GATAD2A PE=1 SV=1	101.86	0	5	sp|Q86YP4|P66A_HUMAN;sp|Q8WXI9|P66B_HUMAN	1.92801e+06	3.39588e+06	2.54617e+06	2.06739e+06	1.52741e+06	1.59473e+06	1.94119e+06		0.816676	0.401215	0.100698	-0.336026	-0.273801	0.00983364		-1.1527
sp|Q9Y4P3|TBL2_HUMAN	TBL2	Transducin beta-like protein 2 OS=Homo sapiens GN=TBL2 PE=1 SV=1	59.79	0	4	sp|Q9Y4P3|TBL2_HUMAN	1.1146e+06	622387	663653	623878	719829	696443	696805		-0.840641	-0.748025	-0.83719	-0.630798	-0.678449	-0.677699		-0.840641
sp|Q12788|TBL3_HUMAN	TBL3	Transducin beta-like protein 3 OS=Homo sapiens GN=TBL3 PE=1 SV=2	369.49	0	10	sp|Q12788|TBL3_HUMAN;tr|J3KNP2|J3KNP2_HUMAN	3.22123e+06	2.89165e+06	3.08853e+06	3.10621e+06	3.09821e+06	3.83417e+06	3.08337e+06		-0.155721	-0.0606914	-0.0524567	-0.0561764	0.251303	-0.0631034		-0.407024
sp|P02786|TFR1_HUMAN	TFRC	Transferrin receptor protein 1 OS=Homo sapiens GN=TFRC PE=1 SV=2	1136.49	0	19	sp|P02786|TFR1_HUMAN	1.63493e+08	1.89459e+08	1.75126e+08	2.02524e+08	1.83591e+08	1.74505e+08	1.9796e+08		0.212653	0.0991627	0.308861	0.167262	0.0940367	0.275981		0.308861
tr|H0Y4W2|H0Y4W2_HUMAN	TRRAP	Transformation/transcription domain-associated protein (Fragment) OS=Homo sapiens GN=TRRAP PE=1 SV=1	28.4	0.00169972	4	tr|H0Y4W2|H0Y4W2_HUMAN	412006	311837	346927	378494	386692	354301	352070		-0.401874	-0.248035	-0.122397	-0.091481	-0.217692	-0.226804		-0.401874
sp|P62995|TRA2B_HUMAN	TRA2B	Transformer-2 protein homolog beta OS=Homo sapiens GN=TRA2B PE=1 SV=1	86.95	0	3	sp|P62995|TRA2B_HUMAN	1.2238e+06	1.30929e+06	3.05968e+06	2.44593e+06	2.31438e+06	2.47389e+06	2.22854e+06		0.0974219	1.32202	0.99902	0.919263	1.01542	0.864737		1.32202
tr|E7ET87|E7ET87_HUMAN	TACC1	Transforming acidic coiled-coil-containing protein 1 OS=Homo sapiens GN=TACC1 PE=1 SV=1	134.85	0	6	tr|E7ET87|E7ET87_HUMAN	731358	723365	847065	963586	866855	691558	938965		-0.0158544	0.211895	0.397835	0.245212	-0.0807271	0.360492		-0.478562
sp|Q9Y6A5|TACC3_HUMAN	TACC3	Transforming acidic coiled-coil-containing protein 3 OS=Homo sapiens GN=TACC3 PE=1 SV=1	44.49	0	4	sp|Q9Y6A5|TACC3_HUMAN	1.24717e+06	2.01302e+06	1.56129e+06	1.59649e+06	1.3073e+06	1.04941e+06	1.55535e+06		0.690701	0.324082	0.35624	0.0679339	-0.249077	0.31858		-0.939777
sp|P37802|TAGL2_HUMAN	TAGLN2	Transgelin-2 OS=Homo sapiens GN=TAGLN2 PE=1 SV=3	302.35	0	7	sp|P37802|TAGL2_HUMAN	1.02125e+07	1.15985e+07	9.31119e+06	8.52404e+06	8.97467e+06	1.0284e+07	9.42259e+06		0.183593	-0.133302	-0.26073	-0.18641	0.0100664	-0.116145		-0.444323
tr|H0YLN8|H0YLN8_HUMAN	TRPM7	Transient receptor potential cation channel subfamily M member 7 OS=Homo sapiens GN=TRPM7 PE=1 SV=1	104.18	0	5	tr|H0YLN8|H0YLN8_HUMAN	1.08751e+06	741685	774589	1.02355e+06	982842	1.00636e+06	971043		-0.552151	-0.489528	-0.0874441	-0.145999	-0.111887	-0.163423		-0.552151
sp|P55072|TERA_HUMAN	VCP	Transitional endoplasmic reticulum ATPase OS=Homo sapiens GN=VCP PE=1 SV=4	280.14	0	14	sp|P55072|TERA_HUMAN	8.88268e+06	9.2574e+06	8.33255e+06	8.50493e+06	8.1378e+06	8.04003e+06	8.23801e+06		0.0596119	-0.0922384	-0.0626962	-0.126357	-0.143795	-0.1087		-0.203407
sp|P29401|TKT_HUMAN	TKT	Transketolase OS=Homo sapiens GN=TKT PE=1 SV=3	405.25	0	9	sp|P29401|TKT_HUMAN	1.64527e+07	2.55443e+07	1.37786e+07	1.42666e+07	1.40544e+07	1.32408e+07	1.56308e+07		0.634675	-0.255899	-0.205682	-0.227303	-0.313333	-0.0739329		-0.948008
sp|Q92616|GCN1L_HUMAN	GCN1L1	Translational activator GCN1 OS=Homo sapiens GN=GCN1L1 PE=1 SV=6	392.37	0	23	sp|Q92616|GCN1L_HUMAN	7.80221e+06	6.96151e+06	6.74371e+06	6.21457e+06	7.18675e+06	7.50842e+06	6.30904e+06		-0.164481	-0.210341	-0.328228	-0.118542	-0.0553725	-0.306461		-0.328228
sp|Q9UGP8|SEC63_HUMAN	SEC63	Translocation protein SEC63 homolog OS=Homo sapiens GN=SEC63 PE=1 SV=2	128.25	0	4	sp|Q9UGP8|SEC63_HUMAN	942530	577081	755156	762470	773469	802061	816724		-0.707764	-0.319764	-0.305859	-0.285196	-0.232827	-0.206691		-0.707764
sp|Q9HD45|TM9S3_HUMAN	TM9SF3	Transmembrane 9 superfamily member 3 OS=Homo sapiens GN=TM9SF3 PE=1 SV=2	63.98	0	4	sp|Q9HD45|TM9S3_HUMAN	624049	273458	554580	372172	291771	362315	350246		-1.19034	-0.170263	-0.745691	-1.09682	-0.784414	-0.833291		-1.19034
tr|A0A0C4DFM1|A0A0C4DFM1_HUMAN	TM9SF4	Transmembrane 9 superfamily member 4 OS=Homo sapiens GN=TM9SF4 PE=1 SV=1	310.27	0	5	tr|A0A0C4DFM1|A0A0C4DFM1_HUMAN	1.90623e+06	1.62922e+06	2.31651e+06	2.68486e+06	1.4682e+06	1.45116e+06	1.76827e+06		-0.226535	0.281234	0.49413	-0.37667	-0.393516	-0.108385		-0.887646
sp|Q9UM00|TMCO1_HUMAN	TMCO1	Transmembrane and coiled-coil domain-containing protein 1 OS=Homo sapiens GN=TMCO1 PE=1 SV=1	90.57	0	4	sp|Q9UM00|TMCO1_HUMAN	3.19058e+06	2.6029e+06	2.32559e+06	3.13373e+06	2.47443e+06	2.42522e+06	3.06836e+06		-0.293697	-0.456219	-0.025938	-0.366723	-0.395704	-0.0563505		-0.456219
sp|Q7Z403|TMC6_HUMAN	TMC6	Transmembrane channel-like protein 6 OS=Homo sapiens GN=TMC6 PE=2 SV=2	96.09	0	4	sp|Q7Z403|TMC6_HUMAN	1.85293e+06	1.67338e+06	1.72516e+06	2.25533e+06	2.17144e+06	1.97747e+06	1.91056e+06		-0.147045	-0.103085	0.283525	0.228843	0.0938418	0.0441866		-0.43057
sp|Q8IU68|TMC8_HUMAN	TMC8	Transmembrane channel-like protein 8 OS=Homo sapiens GN=TMC8 PE=1 SV=1	68.83	0	3	sp|Q8IU68|TMC8_HUMAN	870597	986214	940798	939748	813411	759951	913297		0.179896	0.111879	0.110269	-0.0980198	-0.196099	0.0690783		-0.375995
sp|Q13445|TMED1_HUMAN	TMED1	Transmembrane emp24 domain-containing protein 1 OS=Homo sapiens GN=TMED1 PE=1 SV=1	121.4	0	4	sp|Q13445|TMED1_HUMAN;tr|K7EIN4|K7EIN4_HUMAN	2.20366e+06	1.75826e+06	2.26629e+06	1.89118e+06	1.59496e+06	1.58094e+06	2.27293e+06		-0.32575	0.040428	-0.220611	-0.466381	-0.479118	0.0446503		-0.523768
sp|Q12893|TM115_HUMAN	TMEM115	Transmembrane protein 115 OS=Homo sapiens GN=TMEM115 PE=1 SV=1	54.2	0	3	sp|Q12893|TM115_HUMAN	2.08661e+06	728191	1.5045e+06	1.87846e+06	1.86908e+06	1.74654e+06	1.04519e+06		-1.51877	-0.471882	-0.151609	-0.158835	-0.256661	-0.997398		-1.51877
sp|Q9HC07|TM165_HUMAN	TMEM165	Transmembrane protein 165 OS=Homo sapiens GN=TMEM165 PE=1 SV=1	74.39	0	3	sp|Q9HC07|TM165_HUMAN	1.40587e+06	1.35532e+06	1.61365e+06	1.79439e+06	1.57952e+06	1.86496e+06	1.89256e+06		-0.0528314	0.198864	0.352031	0.168021	0.407679	0.428875		-0.481706
sp|Q8IY95|TM192_HUMAN	TMEM192	Transmembrane protein 192 OS=Homo sapiens GN=TMEM192 PE=1 SV=1	200.02	0	6	sp|Q8IY95|TM192_HUMAN	7.96988e+06	6.39514e+06	6.88909e+06	7.37072e+06	7.29286e+06	6.86827e+06	7.72963e+06		-0.317581	-0.210244	-0.112752	-0.128073	-0.214611	-0.0441592		-0.317581
sp|Q96SK2|TM209_HUMAN	TMEM209	Transmembrane protein 209 OS=Homo sapiens GN=TMEM209 PE=1 SV=2	80.28	0	4	sp|Q96SK2|TM209_HUMAN	1.12945e+06	1.20192e+06	1.35329e+06	1.56369e+06	1.75828e+06	1.74481e+06	1.68235e+06		0.0897114	0.260843	0.46933	0.638537	0.627445	0.574854		0.638537
sp|Q6ZT21|TMPPE_HUMAN	TMPPE	Transmembrane protein with metallophosphoesterase domain OS=Homo sapiens GN=TMPPE PE=2 SV=2	77.22	0	3	sp|Q6ZT21|TMPPE_HUMAN	2.40509e+06	1.5577e+06	2.66209e+06	3.46212e+06	3.07622e+06	3.01813e+06	3.2261e+06		-0.626676	0.14647	0.525565	0.355067	0.327564	0.423701		-1.15224
sp|Q92973|TNPO1_HUMAN	TNPO1	Transportin-1 OS=Homo sapiens GN=TNPO1 PE=1 SV=2	126.26	0	3	sp|Q92973|TNPO1_HUMAN	2.38038e+06	1.56702e+06	2.04052e+06	1.15447e+06	1.33487e+06	2.0087e+06	1.52625e+06		-0.603164	-0.222254	-1.04396	-0.834493	-0.244931	-0.641202		-1.04396
sp|Q13428|TCOF_HUMAN	TCOF1	Treacle protein OS=Homo sapiens GN=TCOF1 PE=1 SV=3	175.29	0	9	sp|Q13428|TCOF_HUMAN	2.60586e+06	3.76074e+06	3.43036e+06	3.55597e+06	3.07611e+06	2.67124e+06	3.83897e+06		0.529258	0.396602	0.448482	0.239345	0.0357522	0.55896		0.55896
sp|P40939|ECHA_HUMAN	HADHA	Trifunctional enzyme subunit alpha, mitochondrial OS=Homo sapiens GN=HADHA PE=1 SV=2	479.91	0	15	sp|P40939|ECHA_HUMAN	1.56562e+07	1.34373e+07	1.29876e+07	1.41009e+07	1.44052e+07	1.35303e+07	1.16884e+07		-0.220488	-0.269602	-0.150944	-0.12014	-0.210542	-0.421651		-0.421651
sp|P55084|ECHB_HUMAN	HADHB	Trifunctional enzyme subunit beta, mitochondrial OS=Homo sapiens GN=HADHB PE=1 SV=3	330.83	0	11	sp|P55084|ECHB_HUMAN	3.48059e+07	2.96127e+07	2.89948e+07	3.84493e+07	3.89748e+07	3.33197e+07	3.47238e+07		-0.233114	-0.263538	0.143625	0.163212	-0.0629546	-0.00340449		-0.42675
sp|P22102|PUR2_HUMAN	GART	Trifunctional purine biosynthetic protein adenosine-3 OS=Homo sapiens GN=GART PE=1 SV=1	64.54	0	8	sp|P22102|PUR2_HUMAN	2.72917e+06	2.20585e+06	2.18127e+06	1.66613e+06	1.46338e+06	1.99285e+06	1.49041e+06		-0.30713	-0.323294	-0.711966	-0.899163	-0.453628	-0.872759		-0.899163
sp|Q6PJ69|TRI65_HUMAN	TRIM65	Tripartite motif-containing protein 65 OS=Homo sapiens GN=TRIM65 PE=1 SV=3	34.75	0	3	sp|Q6PJ69|TRI65_HUMAN	525262	564496	571559	350935	419782	578335	526627		0.103927	0.121866	-0.581835	-0.323398	0.13887	0.00374337		-0.720704
sp|Q7Z2T5|TRM1L_HUMAN	TRMT1L	TRMT1-like protein OS=Homo sapiens GN=TRMT1L PE=1 SV=2	176.65	0	7	sp|Q7Z2T5|TRM1L_HUMAN	1.63055e+06	2.06818e+06	1.85562e+06	1.70533e+06	1.23679e+06	2.27278e+06	1.75485e+06		0.343003	0.186544	0.0646942	-0.398758	0.479098	0.105985		-0.877856
sp|Q08J23|NSUN2_HUMAN	NSUN2	tRNA (cytosine(34)-C(5))-methyltransferase OS=Homo sapiens GN=NSUN2 PE=1 SV=2	111.53	0	5	sp|Q08J23|NSUN2_HUMAN	1.01284e+06	784619	836712	692460	838142	922225	833161		-0.368338	-0.275599	-0.548601	-0.273137	-0.135212	-0.281735		-0.548601
sp|Q9NXH9|TRM1_HUMAN	TRMT1	tRNA (guanine(26)-N(2))-dimethyltransferase OS=Homo sapiens GN=TRMT1 PE=1 SV=1	55.76	0	3	sp|Q9NXH9|TRM1_HUMAN	336687	221369	247950	200308	207425	246096	263318		-0.604953	-0.441361	-0.749185	-0.69882	-0.452185	-0.354602		-0.749185
sp|Q96G46|DUS3L_HUMAN	DUS3L	tRNA-dihydrouridine(47) synthase [NAD(P)(+)]-like OS=Homo sapiens GN=DUS3L PE=1 SV=2	149.2	0	5	sp|Q96G46|DUS3L_HUMAN	496670	809480	615387	581750	715695	815192	749819		0.704707	0.309205	0.228112	0.527057	0.714852	0.594253		0.714852
sp|Q9Y3I0|RTCB_HUMAN	RTCB	tRNA-splicing ligase RtcB homolog OS=Homo sapiens GN=RTCB PE=1 SV=1	212.73	0	10	sp|Q9Y3I0|RTCB_HUMAN	5.06669e+06	4.90019e+06	4.78663e+06	4.79458e+06	5.20857e+06	5.14594e+06	3.26698e+06		-0.0482073	-0.0820349	-0.0796402	0.0398421	0.0223898	-0.633087		-0.67293
tr|A0A087WWU8|A0A087WWU8_HUMAN	TPM3	Tropomyosin alpha-3 chain OS=Homo sapiens GN=TPM3 PE=1 SV=1	131.16	0	7	tr|A0A087WWU8|A0A087WWU8_HUMAN;tr|Q5VU61|Q5VU61_HUMAN	3.31085e+06	4.73729e+06	3.50982e+06	3.22397e+06	3.30512e+06	3.60787e+06	4.11695e+06		0.516859	0.0841947	-0.0383632	-0.002502	0.123946	0.314372		-0.555223
tr|F5H5D3|F5H5D3_HUMAN	TUBA1C	Tubulin alpha-1C chain OS=Homo sapiens GN=TUBA1C PE=1 SV=1	633.83	0	13	tr|F5H5D3|F5H5D3_HUMAN	2.4958e+08	2.285e+08	2.05778e+08	1.85345e+08	2.31071e+08	2.36815e+08	161720209		-0.127309	-0.278417	-0.42929	-0.111164	-0.0757423	-0.626003		-0.626003
tr|Q5JP53|Q5JP53_HUMAN	TUBB	Tubulin beta chain OS=Homo sapiens GN=TUBB PE=1 SV=1	1666.43	0	14	sp|P68371|TBB4B_HUMAN;sp|Q13509|TBB3_HUMAN;sp|Q13885|TBB2A_HUMAN;tr|Q5JP53|Q5JP53_HUMAN;tr|Q5ST81|Q5ST81_HUMAN	4.18224e+08	3.41291e+08	3.14421e+08	3.07951e+08	3.76279e+08	4.26126e+08	2.69118e+08		-0.293274	-0.411577	-0.441576	-0.152473	0.0270041	-0.636035		-0.663039
sp|P68371|TBB4B_HUMAN	TUBB4B	Tubulin beta-4B chain OS=Homo sapiens GN=TUBB4B PE=1 SV=1	247.69	0	4	sp|P68371|TBB4B_HUMAN	2.84246e+07	2.81404e+07	2.4268e+07	2.29892e+07	2.82364e+07	2.99822e+07	2.14212e+07		-0.014499	-0.228087	-0.306185	-0.00958642	0.0769635	-0.408103		-0.485067
sp|Q9BUF5|TBB6_HUMAN	TUBB6	Tubulin beta-6 chain OS=Homo sapiens GN=TUBB6 PE=1 SV=1	50.35	0	4	sp|Q9BUF5|TBB6_HUMAN	1.25541e+06	725560	759668	789125	1.27959e+06	1.31719e+06	913769		-0.790996	-0.724722	-0.669838	0.0275146	0.0692952	-0.458263		-0.860291
sp|Q14166|TTL12_HUMAN	TTLL12	Tubulin--tyrosine ligase-like protein 12 OS=Homo sapiens GN=TTLL12 PE=1 SV=2	47.78	0	3	sp|Q14166|TTL12_HUMAN	665236	173244	349580	364347	535440	653249	443672		-1.94106	-0.928244	-0.868554	-0.313141	-0.0262337	-0.584372		-1.94106
sp|P20333|TNR1B_HUMAN	TNFRSF1B	Tumor necrosis factor receptor superfamily member 1B OS=Homo sapiens GN=TNFRSF1B PE=1 SV=3	67.34	0	3	sp|P20333|TNR1B_HUMAN	2.7779e+06	2.41231e+06	2.73626e+06	3.26501e+06	2.72218e+06	2.22734e+06	1.93483e+06		-0.203583	-0.021789	0.233091	-0.0292343	-0.318673	-0.521787		-0.754878
tr|A6NNK5|A6NNK5_HUMAN	TP53BP1	Tumor suppressor p53-binding protein 1 OS=Homo sapiens GN=TP53BP1 PE=1 SV=2	95.17	0	9	tr|A6NNK5|A6NNK5_HUMAN;tr|M0R142|M0R142_HUMAN	1.06081e+06	1.13879e+06	1.02779e+06	955273	1.10404e+06	988257	1.042e+06		0.102341	-0.0456199	-0.151175	0.0576282	-0.102203	-0.0258026		-0.253515
sp|Q9UIG0|BAZ1B_HUMAN	BAZ1B	Tyrosine-protein kinase BAZ1B OS=Homo sapiens GN=BAZ1B PE=1 SV=2	268.96	0	7	sp|Q9UIG0|BAZ1B_HUMAN	7.08813e+06	7.13053e+06	7.34527e+06	7.99921e+06	7.90542e+06	7.21246e+06	7.06944e+06		0.00860363	0.0514102	0.174452	0.157436	0.0250863	-0.00380959		-0.178262
sp|Q06187|BTK_HUMAN	BTK	Tyrosine-protein kinase BTK OS=Homo sapiens GN=BTK PE=1 SV=3	76.83	0	8	sp|Q06187|BTK_HUMAN	2.17118e+06	1.6261e+06	1.54173e+06	1.45621e+06	1.74862e+06	1.93567e+06	1.34607e+06		-0.417064	-0.49393	-0.576257	-0.31226	-0.165645	-0.689723		-0.689723
sp|P41240|CSK_HUMAN	CSK	Tyrosine-protein kinase CSK OS=Homo sapiens GN=CSK PE=1 SV=1	50.9	0	3	sp|P41240|CSK_HUMAN	2.05106e+06	2.05881e+06	1.68291e+06	1.5943e+06	1.9551e+06	2.03666e+06	1.83664e+06		0.00544082	-0.285407	-0.363442	-0.0691259	-0.0101605	-0.159294		-0.368882
tr|Q5TGY6|Q5TGY6_HUMAN	FGR	Tyrosine-protein kinase Fgr (Fragment) OS=Homo sapiens GN=FGR PE=1 SV=5	78.98	0	3	tr|Q5TGY6|Q5TGY6_HUMAN	1.47586e+06	2.1299e+06	2.15687e+06	2.29402e+06	1.88576e+06	1.70953e+06	2.07759e+06		0.529233	0.547388	0.636326	0.353594	0.212046	0.493361		0.636326
sp|P08631|HCK_HUMAN	HCK	Tyrosine-protein kinase HCK OS=Homo sapiens GN=HCK PE=1 SV=5	209.38	0	6	sp|P08631|HCK_HUMAN	2.32401e+06	1.95768e+06	2.41747e+06	2.86917e+06	2.93032e+06	2.90453e+06	2.55577e+06		-0.247474	0.0568788	0.304017	0.334441	0.321685	0.137137		-0.581916
sp|P07948|LYN_HUMAN	LYN	Tyrosine-protein kinase Lyn OS=Homo sapiens GN=LYN PE=1 SV=3	648.65	0	13	sp|P07948|LYN_HUMAN	1.77581e+07	2.01407e+07	2.074e+07	2.3305e+07	2.21525e+07	1.82026e+07	2.47472e+07		0.18164	0.223938	0.392165	0.318994	0.0356667	0.478791		0.478791
sp|Q86YV5|SG223_HUMAN	SGK223	Tyrosine-protein kinase SgK223 OS=Homo sapiens GN=SGK223 PE=1 SV=4	70	0	4	sp|Q86YV5|SG223_HUMAN	329078	330219	342463	260511	279156	315019	341513		0.00499641	0.057521	-0.337086	-0.237357	-0.0629916	0.0535113		-0.394607
sp|P43405|KSYK_HUMAN	SYK	Tyrosine-protein kinase SYK OS=Homo sapiens GN=SYK PE=1 SV=1	138.2	0	7	sp|P43405|KSYK_HUMAN	1.69189e+06	786030	1.20741e+06	1.10458e+06	1.47536e+06	1.45537e+06	1.14921e+06		-1.10598	-0.486719	-0.615141	-0.19757	-0.217252	-0.557992		-1.10598
sp|P18031|PTN1_HUMAN	PTPN1	Tyrosine-protein phosphatase non-receptor type 1 OS=Homo sapiens GN=PTPN1 PE=1 SV=1	363.9	0	6	sp|P18031|PTN1_HUMAN	9.35218e+06	1.17556e+07	1.10433e+07	1.22997e+07	1.11771e+07	8.58085e+06	1.1752e+07		0.32997	0.239801	0.395251	0.25717	-0.124183	0.329535		-0.519433
sp|Q05209|PTN12_HUMAN	PTPN12	Tyrosine-protein phosphatase non-receptor type 12 OS=Homo sapiens GN=PTPN12 PE=1 SV=3	81.51	0	6	sp|Q05209|PTN12_HUMAN	1.0407e+06	1.01579e+06	1.15734e+06	973354	1.15961e+06	1.2534e+06	1.16365e+06		-0.0349538	0.153266	-0.0965158	0.156088	0.268295	0.161106		-0.364811
sp|Q9H3S7|PTN23_HUMAN	PTPN23	Tyrosine-protein phosphatase non-receptor type 23 OS=Homo sapiens GN=PTPN23 PE=1 SV=1	26.76	0.00166297	3	sp|Q9H3S7|PTN23_HUMAN	223743	141183	241385	165617	208399	246139	173110		-0.664281	0.109489	-0.433993	-0.102495	0.137627	-0.37016		-0.801908
sp|P29350|PTN6_HUMAN	PTPN6	Tyrosine-protein phosphatase non-receptor type 6 OS=Homo sapiens GN=PTPN6 PE=1 SV=1	37.3	0	3	sp|P29350|PTN6_HUMAN	674600	434407	444269	437779	485724	570450	520755		-0.634984	-0.602599	-0.623831	-0.473895	-0.241932	-0.373429		-0.634984
sp|P54577|SYYC_HUMAN	YARS	Tyrosine--tRNA ligase, cytoplasmic OS=Homo sapiens GN=YARS PE=1 SV=4	188.39	0	7	sp|P54577|SYYC_HUMAN	6.78667e+06	8.25399e+06	6.24944e+06	6.64825e+06	7.08269e+06	7.75732e+06	6.82918e+06		0.282388	-0.118976	-0.0297288	0.0615936	0.192855	0.00900829		-0.401364
sp|P08621|RU17_HUMAN	SNRNP70	U1 small nuclear ribonucleoprotein 70 kDa OS=Homo sapiens GN=SNRNP70 PE=1 SV=2	125.68	0	9	sp|P08621|RU17_HUMAN	1.41162e+06	1.42097e+06	2.98546e+06	2.29075e+06	2.01201e+06	1.86496e+06	2.4737e+06		0.00952029	1.0806	0.698466	0.511287	0.401789	0.809318		1.0806
tr|E7ET15|E7ET15_HUMAN	U2SURP	U2 snRNP-associated SURP motif-containing protein OS=Homo sapiens GN=U2SURP PE=1 SV=1	197.41	0	10	tr|E7ET15|E7ET15_HUMAN	1.06539e+06	803150	2.67066e+06	2.38166e+06	3.34263e+06	3.46316e+06	3.56558e+06		-0.407636	1.32582	1.16059	1.64961	1.70071	1.74276		-2.15039
sp|O43818|U3IP2_HUMAN	RRP9	U3 small nucleolar RNA-interacting protein 2 OS=Homo sapiens GN=RRP9 PE=1 SV=1	136.34	0	7	sp|O43818|U3IP2_HUMAN	1.94825e+06	2.04616e+06	2.00305e+06	2.03227e+06	1.50438e+06	1.58822e+06	1.9401e+06		0.0707401	0.0400179	0.0609173	-0.373008	-0.294766	-0.00604692		-0.443748
sp|Q8WWY3|PRP31_HUMAN	PRPF31	U4/U6 small nuclear ribonucleoprotein Prp31 OS=Homo sapiens GN=PRPF31 PE=1 SV=2	69.24	0	3	sp|Q8WWY3|PRP31_HUMAN	256702	168562	181612	135103	170496	243730	185138		-0.606815	-0.499229	-0.926028	-0.590353	-0.0748061	-0.471492		-0.926028
sp|O43172|PRP4_HUMAN	PRPF4	U4/U6 small nuclear ribonucleoprotein Prp4 OS=Homo sapiens GN=PRPF4 PE=1 SV=2	84.58	0	3	sp|O43172|PRP4_HUMAN	527433	44756.4	212494	211556	384942	417411	221193		-3.55882	-1.31156	-1.31795	-0.454345	-0.337517	-1.25368		-3.55882
sp|Q8WVK2|SNR27_HUMAN	SNRNP27	U4/U6.U5 small nuclear ribonucleoprotein 27 kDa protein OS=Homo sapiens GN=SNRNP27 PE=1 SV=1	147.65	0	4	sp|Q8WVK2|SNR27_HUMAN	2.13825e+06	1.39833e+06	1.48728e+07	1.53051e+07	1.50372e+07	1.4544e+07	1.53232e+07		-0.612728	2.79817	2.83951	2.81403	2.76592	2.84121		-3.45394
sp|O75643|U520_HUMAN	SNRNP200	U5 small nuclear ribonucleoprotein 200 kDa helicase OS=Homo sapiens GN=SNRNP200 PE=1 SV=2	170.62	0	9	sp|O75643|U520_HUMAN	3.73156e+06	3.08522e+06	3.25329e+06	2.66275e+06	2.93405e+06	3.24243e+06	3.10598e+06		-0.274406	-0.197877	-0.486859	-0.346883	-0.202703	-0.264728		-0.486859
tr|Q5TAQ0|Q5TAQ0_HUMAN	UQCC2	Ubiquinol-cytochrome-c reductase complex assembly factor 2 OS=Homo sapiens GN=UQCC2 PE=1 SV=1	81.45	0	3	tr|Q5TAQ0|Q5TAQ0_HUMAN	4.34304e+06	1.83328e+06	2.71909e+06	3.40881e+06	3.6638e+06	3.20996e+06	3.28123e+06		-1.24428	-0.675581	-0.349438	-0.245365	-0.436149	-0.40447		-1.24428
tr|E7ESU0|E7ESU0_HUMAN	USP19	Ubiquitin carboxyl-terminal hydrolase (Fragment) OS=Homo sapiens GN=USP19 PE=1 SV=2	191	0	5	tr|A0A0A0MR08|A0A0A0MR08_HUMAN;tr|E7ESU0|E7ESU0_HUMAN	1.57389e+06	1.19797e+06	1.46627e+06	1.23615e+06	1.46415e+06	1.66383e+06	1.48529e+06		-0.393737	-0.102178	-0.348475	-0.10427	0.0801801	-0.0835842		-0.473917
tr|H3BND8|H3BND8_HUMAN	USP7	Ubiquitin carboxyl-terminal hydrolase (Fragment) OS=Homo sapiens GN=USP7 PE=1 SV=1	29.91	0.00174014	4	tr|H3BND8|H3BND8_HUMAN	681250	1.10015e+06	822650	744803	667548	718339	817137		0.691443	0.272094	0.128673	-0.0293145	0.0764802	0.262392		-0.720758
sp|Q14694|UBP10_HUMAN	USP10	Ubiquitin carboxyl-terminal hydrolase 10 OS=Homo sapiens GN=USP10 PE=1 SV=2	175.49	0	8	sp|Q14694|UBP10_HUMAN	1.51749e+06	620066	1.13606e+06	1.04391e+06	1.43542e+06	1.6739e+06	1.26737e+06		-1.29119	-0.417646	-0.539683	-0.0802138	0.141525	-0.259852		-1.43272
sp|P54578|UBP14_HUMAN	USP14	Ubiquitin carboxyl-terminal hydrolase 14 OS=Homo sapiens GN=USP14 PE=1 SV=3	96.11	0	4	sp|P54578|UBP14_HUMAN	964754	1.11292e+06	945137	969177	1.24676e+06	1.23011e+06	1.19404e+06		0.206119	-0.0296379	0.00659887	0.369956	0.350557	0.30762		-0.399594
sp|Q9UPU5|UBP24_HUMAN	USP24	Ubiquitin carboxyl-terminal hydrolase 24 OS=Homo sapiens GN=USP24 PE=1 SV=3	20.81	0.00252525	3	sp|Q9UPU5|UBP24_HUMAN	522971	291121	342010	265063	273081	375660	232259		-0.845112	-0.612693	-0.980396	-0.937402	-0.477304	-1.171		-1.171
sp|P45974|UBP5_HUMAN	USP5	Ubiquitin carboxyl-terminal hydrolase 5 OS=Homo sapiens GN=USP5 PE=1 SV=2	74.52	0	6	sp|P45974|UBP5_HUMAN	1.05966e+06	1.08076e+06	1.09276e+06	655228	687623	908196	863055		0.0284552	0.0443824	-0.693528	-0.623907	-0.222522	-0.296073		-0.73791
sp|P40818|UBP8_HUMAN	USP8	Ubiquitin carboxyl-terminal hydrolase 8 OS=Homo sapiens GN=USP8 PE=1 SV=1	122.17	0	8	sp|P40818|UBP8_HUMAN	1.46443e+06	982162	1.33972e+06	1.06075e+06	1.18685e+06	1.45588e+06	1.10743e+06		-0.576302	-0.128405	-0.465252	-0.303202	-0.00844246	-0.403118		-0.576302
tr|Q5TBK7|Q5TBK7_HUMAN	UCHL3	Ubiquitin carboxyl-terminal hydrolase isozyme L3 (Fragment) OS=Homo sapiens GN=UCHL3 PE=1 SV=1	87.96	0	3	tr|Q5TBK7|Q5TBK7_HUMAN	513528	428157	505428	467296	547496	695986	506373		-0.262304	-0.0229378	-0.136108	0.0924049	0.438615	-0.0202435		-0.700919
tr|J3KR44|J3KR44_HUMAN	OTUB1	Ubiquitin thioesterase OTUB1 OS=Homo sapiens GN=OTUB1 PE=1 SV=2	32.08	0.0012012	3	tr|J3KR44|J3KR44_HUMAN	619373	630065	564336	456684	510257	664174	674002		0.0246909	-0.134255	-0.439614	-0.279584	0.100751	0.121943		-0.561558
sp|P61086|UBE2K_HUMAN	UBE2K	Ubiquitin-conjugating enzyme E2 K OS=Homo sapiens GN=UBE2K PE=1 SV=3	171.87	0	5	sp|P61086|UBE2K_HUMAN	4.77673e+06	7.73498e+06	8.41055e+06	5.3058e+06	7.44204e+06	8.7497e+06	7.82992e+06		0.695375	0.816176	0.151546	0.639674	0.873211	0.712974		0.873211
sp|P61088|UBE2N_HUMAN	UBE2N	Ubiquitin-conjugating enzyme E2 N OS=Homo sapiens GN=UBE2N PE=1 SV=1	150.8	0	4	sp|P61088|UBE2N_HUMAN;sp|Q5JXB2|UE2NL_HUMAN	2.12769e+07	2.61154e+07	2.27292e+07	1.49647e+07	1.53998e+07	1.81651e+07	1.81853e+07		0.295614	0.0952627	-0.507727	-0.46637	-0.228118	-0.226512		-0.803341
sp|Q16763|UBE2S_HUMAN	UBE2S	Ubiquitin-conjugating enzyme E2 S OS=Homo sapiens GN=UBE2S PE=1 SV=2	259.91	0	5	sp|Q16763|UBE2S_HUMAN	7.58763e+06	1.13512e+07	1.49055e+07	8.85252e+06	1.07824e+07	9.84617e+06	1.00191e+07		0.58113	0.974121	0.222439	0.506954	0.375913	0.401028		0.974121
sp|Q9NPD8|UBE2T_HUMAN	UBE2T	Ubiquitin-conjugating enzyme E2 T OS=Homo sapiens GN=UBE2T PE=1 SV=1	71.81	0	6	sp|Q9NPD8|UBE2T_HUMAN	2.12214e+06	2.51171e+06	2.38417e+06	1.85991e+06	2.01459e+06	1.87041e+06	2.01532e+06		0.243147	0.167966	-0.190291	-0.0750315	-0.182169	-0.0745136		-0.433439
sp|P22314|UBA1_HUMAN	UBA1	Ubiquitin-like modifier-activating enzyme 1 OS=Homo sapiens GN=UBA1 PE=1 SV=3	505.32	0	16	sp|P22314|UBA1_HUMAN	1.1673e+07	1.1043e+07	1.02942e+07	9.13035e+06	1.10753e+07	1.38689e+07	1.0448e+07		-0.0800351	-0.181334	-0.35443	-0.0758302	0.248684	-0.15994		-0.603114
sp|Q9NT62|ATG3_HUMAN	ATG3	Ubiquitin-like-conjugating enzyme ATG3 OS=Homo sapiens GN=ATG3 PE=1 SV=1	123.13	0	4	sp|Q9NT62|ATG3_HUMAN	1.53125e+06	2.15517e+06	1.9885e+06	1.36857e+06	1.7329e+06	1.83223e+06	1.74904e+06		0.493095	0.376977	-0.16204	0.178483	0.258895	0.191854		-0.655135
sp|O15294|OGT1_HUMAN	OGT	UDP-N-acetylglucosamine--peptide N-acetylglucosaminyltransferase 110 kDa subunit OS=Homo sapiens GN=OGT PE=1 SV=3	45.85	0	3	sp|O15294|OGT1_HUMAN	184251	176446	173396	115800	39077.6	183765	177413		-0.0624447	-0.0876035	-0.670041	-2.23726	-0.0038135	-0.0545629		-2.23726
sp|P30085|KCY_HUMAN	CMPK1	UMP-CMP kinase OS=Homo sapiens GN=CMPK1 PE=1 SV=3	136.07	0	4	sp|P30085|KCY_HUMAN	1.04596e+06	760782	799112	641777	673009	742024	536050		-0.459269	-0.388354	-0.704681	-0.636127	-0.495286	-0.964385		-0.964385
sp|Q8N655|CJ012_HUMAN	C10orf12	Uncharacterized protein C10orf12 OS=Homo sapiens GN=C10orf12 PE=1 SV=1	82.07	0	6	sp|Q8N655|CJ012_HUMAN	623887	623410	605697	605265	537180	440251	645291		-0.00110454	-0.0426882	-0.0437174	-0.215879	-0.502959	0.0486649		-0.551624
sp|Q6ZRI6|CO039_HUMAN	C15orf39	Uncharacterized protein C15orf39 OS=Homo sapiens GN=C15orf39 PE=1 SV=3	69.03	0	3	sp|Q6ZRI6|CO039_HUMAN	1.49208e+06	748181	953925	727601	839324	1.10809e+06	756783		-0.995861	-0.645373	-1.0361	-0.830022	-0.429243	-0.97937		-1.0361
sp|Q96GS4|CQ059_HUMAN	C17orf59	Uncharacterized protein C17orf59 OS=Homo sapiens GN=C17orf59 PE=1 SV=2	68.35	0	4	sp|Q96GS4|CQ059_HUMAN	202382	332889	380691	423359	282665	251863	422636		0.717964	0.911543	1.0648	0.482013	0.315559	1.06234		1.0648
tr|A0A0B4J2E5|A0A0B4J2E5_HUMAN	#VALUE!	Uncharacterized protein OS=Homo sapiens PE=1 SV=1	154.38	0	5	tr|A0A0B4J2E5|A0A0B4J2E5_HUMAN	673891	557438	926715	1.1785e+06	1.32987e+06	1.46458e+06	878471		-0.273704	0.459611	0.806364	0.980698	1.1199	0.38248		-1.3936
tr|B4DGG1|B4DGG1_HUMAN	#VALUE!	Uncharacterized protein OS=Homo sapiens PE=2 SV=1	73.52	0	3	tr|B4DGG1|B4DGG1_HUMAN	531516	776619	669752	758001	529800	472130	468530		0.547093	0.333513	0.512086	-0.00466496	-0.170931	-0.181972		-0.729065
tr|E7EVH7|E7EVH7_HUMAN	#VALUE!	Uncharacterized protein OS=Homo sapiens PE=4 SV=1	39.34	0	3	tr|E7EVH7|E7EVH7_HUMAN	915590	1.12937e+06	1.0042e+06	833722	853200	933216	831075		0.302741	0.133278	-0.135135	-0.101818	0.0275084	-0.139724		-0.442465
sp|B0I1T2|MYO1G_HUMAN	MYO1G	Unconventional myosin-Ig OS=Homo sapiens GN=MYO1G PE=1 SV=2	547.18	0	12	sp|B0I1T2|MYO1G_HUMAN	2.00854e+07	1.61765e+07	1.2343e+07	1.31803e+07	1.40553e+07	1.57192e+07	1.4436e+07		-0.312247	-0.70246	-0.607762	-0.515033	-0.353617	-0.476472		-0.70246
tr|M0R0P8|M0R0P8_HUMAN	MYO9B	Unconventional myosin-IXb OS=Homo sapiens GN=MYO9B PE=1 SV=1	64.93	0	7	tr|M0R0P8|M0R0P8_HUMAN	697164	636795	684155	486579	594068	676795	546805		-0.130667	-0.0271747	-0.518823	-0.230869	-0.0427778	-0.350472		-0.518823
tr|A0A0D9SFK2|A0A0D9SFK2_HUMAN	MYO18A	Unconventional myosin-XVIIIa OS=Homo sapiens GN=MYO18A PE=1 SV=1	68.1	0	3	tr|A0A0D9SFK2|A0A0D9SFK2_HUMAN	613184	482500	503893	558593	564412	602859	488373		-0.345792	-0.283202	-0.134522	-0.119571	-0.0244991	-0.328335		-0.345792
tr|F8VR84|F8VR84_HUMAN	C12orf10	UPF0160 protein MYG1, mitochondrial OS=Homo sapiens GN=C12orf10 PE=1 SV=1	26.77	0.00166482	3	tr|F8VR84|F8VR84_HUMAN	250614	224449	240406	196789	252847	273753	252074		-0.159083	-0.0599947	-0.348819	0.0127969	0.127406	0.00838071		-0.476225
sp|Q9H7E9|CH033_HUMAN	C8orf33	UPF0488 protein C8orf33 OS=Homo sapiens GN=C8orf33 PE=1 SV=1	107.91	0	3	sp|Q9H7E9|CH033_HUMAN	1.03623e+06	1.42935e+06	1.09166e+06	846870	697767	722916	881113		0.464013	0.0751751	-0.291139	-0.570534	-0.51945	-0.233951		-1.03455
sp|Q96IX5|USMG5_HUMAN	USMG5	Up-regulated during skeletal muscle growth protein 5 OS=Homo sapiens GN=USMG5 PE=1 SV=1	61.81	0	3	sp|Q96IX5|USMG5_HUMAN	1.84626e+06	1.51277e+06	1.5747e+06	1.82337e+06	1.5489e+06	1.7161e+06	2.18651e+06		-0.28742	-0.229528	-0.017999	-0.253361	-0.10547	0.244024		-0.531444
sp|P46939|UTRO_HUMAN	UTRN	Utrophin OS=Homo sapiens GN=UTRN PE=1 SV=2	82.3	0	5	sp|P46939|UTRO_HUMAN	1.17887e+06	920272	693784	762952	796157	783332	690755		-0.357266	-0.76484	-0.627735	-0.566274	-0.589703	-0.771153		-0.771153
tr|A0A087WXL6|A0A087WXL6_HUMAN	VPS11	Vacuolar protein sorting 11 (Yeast), isoform CRA_a OS=Homo sapiens GN=VPS11 PE=1 SV=1	57.53	0	3	tr|A0A087WXL6|A0A087WXL6_HUMAN	417864	463281	428264	417453	475365	467045	475511		0.148856	0.0354675	-0.00142038	0.186004	0.160529	0.186445		-0.187865
sp|Q96QK1|VPS35_HUMAN	VPS35	Vacuolar protein sorting-associated protein 35 OS=Homo sapiens GN=VPS35 PE=1 SV=2	124.45	0	6	sp|Q96QK1|VPS35_HUMAN	1.57613e+06	947168	1.45531e+06	1.17866e+06	1.37643e+06	1.70907e+06	1.58691e+06		-0.734699	-0.115061	-0.419246	-0.195455	0.116822	0.00982891		-0.85152
sp|O75351|VPS4B_HUMAN	VPS4B	Vacuolar protein sorting-associated protein 4B OS=Homo sapiens GN=VPS4B PE=1 SV=2	48.77	0	3	sp|O75351|VPS4B_HUMAN	403928	146304	311165	251822	330726	388322	292228		-1.46513	-0.376418	-0.681695	-0.288464	-0.0568451	-0.467004		-1.46513
sp|P26640|SYVC_HUMAN	VARS	Valine--tRNA ligase OS=Homo sapiens GN=VARS PE=1 SV=4	479.08	0	11	sp|P26640|SYVC_HUMAN	4.7449e+06	5.17066e+06	4.97499e+06	4.04527e+06	4.6276e+06	5.76074e+06	4.4908e+06		0.123972	0.0683172	-0.23014	-0.0361142	0.279877	-0.0794051		-0.510017
sp|Q8TAA9|VANG1_HUMAN	VANGL1	Vang-like protein 1 OS=Homo sapiens GN=VANGL1 PE=1 SV=1	45.57	0	3	sp|Q8TAA9|VANG1_HUMAN	1.47483e+06	1.18848e+06	1.4484e+06	1.69391e+06	1.5524e+06	1.35636e+06	1.57898e+06		-0.311432	-0.0260896	0.199812	0.0739566	-0.120812	0.0984481		-0.511243
sp|P50552|VASP_HUMAN	VASP	Vasodilator-stimulated phosphoprotein OS=Homo sapiens GN=VASP PE=1 SV=3	171.72	0	4	sp|P50552|VASP_HUMAN	1.49152e+06	1.2419e+06	1.50976e+06	1.32669e+06	1.44002e+06	1.377e+06	1.68247e+06		-0.264235	0.0175385	-0.168948	-0.0506946	-0.115257	0.173795		-0.43803
sp|O14975|S27A2_HUMAN	SLC27A2	Very long-chain acyl-CoA synthetase OS=Homo sapiens GN=SLC27A2 PE=1 SV=2	56.7	0	3	sp|O14975|S27A2_HUMAN	1.13217e+06	550534	760920	1.04706e+06	898514	893243	501718		-1.04019	-0.573272	-0.112748	-0.333476	-0.341963	-1.17414		-1.17414
sp|P49748|ACADV_HUMAN	ACADVL	Very long-chain specific acyl-CoA dehydrogenase, mitochondrial OS=Homo sapiens GN=ACADVL PE=1 SV=1	151.8	0	7	sp|P49748|ACADV_HUMAN	2.11755e+06	1.02907e+06	1.51139e+06	1.57873e+06	2.03864e+06	2.00278e+06	1.53741e+06		-1.04106	-0.486524	-0.423634	-0.0547885	-0.0803983	-0.461893		-1.04106
sp|Q9P035|HACD3_HUMAN	HACD3	Very-long-chain (3R)-3-hydroxyacyl-CoA dehydratase 3 OS=Homo sapiens GN=HACD3 PE=1 SV=2	135.38	0	5	sp|Q9P035|HACD3_HUMAN	3.53548e+06	1.59744e+06	1.80876e+06	2.34982e+06	2.80078e+06	2.90223e+06	2.62459e+06		-1.14614	-0.966904	-0.589359	-0.336078	-0.284748	-0.429817		-1.14614
sp|Q587I9|SFT2C_HUMAN	SFT2D3	Vesicle transport protein SFT2C OS=Homo sapiens GN=SFT2D3 PE=2 SV=1	104.76	0	3	sp|Q587I9|SFT2C_HUMAN	3.68563e+06	3.78823e+06	4.03909e+06	4.22927e+06	3.85579e+06	4.1488e+06	4.21859e+06		0.0396136	0.132119	0.198498	0.0651142	0.170783	0.194849		0.198498
sp|Q15836|VAMP3_HUMAN	VAMP3	Vesicle-associated membrane protein 3 OS=Homo sapiens GN=VAMP3 PE=1 SV=3	514.69	0	4	sp|Q15836|VAMP3_HUMAN	3.51415e+07	4.28635e+07	3.59826e+07	3.74041e+07	3.5464e+07	2.83014e+07	4.19662e+07		0.286573	0.034124	0.0900209	0.0131789	-0.312302	0.256051		-0.598875
sp|P51809|VAMP7_HUMAN	VAMP7	Vesicle-associated membrane protein 7 OS=Homo sapiens GN=VAMP7 PE=1 SV=3	236.23	0	5	sp|P51809|VAMP7_HUMAN	8.0965e+06	7.92011e+06	6.54776e+06	6.92525e+06	6.72836e+06	5.61347e+06	6.85868e+06		-0.031778	-0.306298	-0.225432	-0.267044	-0.528405	-0.239369		-0.528405
tr|I3L0N3|I3L0N3_HUMAN	NSF	Vesicle-fusing ATPase OS=Homo sapiens GN=NSF PE=1 SV=1	54.76	0	6	tr|I3L0N3|I3L0N3_HUMAN	1.84934e+06	1.48397e+06	1.46802e+06	1.42655e+06	1.37819e+06	1.57262e+06	1.48026e+06		-0.317554	-0.333137	-0.374477	-0.424237	-0.23384	-0.321165		-0.424237
sp|O75396|SC22B_HUMAN	SEC22B	Vesicle-trafficking protein SEC22b OS=Homo sapiens GN=SEC22B PE=1 SV=4	272.48	0	5	sp|O75396|SC22B_HUMAN	3.00804e+06	2.42571e+06	3.13476e+06	3.44361e+06	3.41566e+06	3.27947e+06	3.26629e+06		-0.310414	0.0595343	0.195099	0.183344	0.124642	0.11883		-0.505514
sp|Q12907|LMAN2_HUMAN	LMAN2	Vesicular integral-membrane protein VIP36 OS=Homo sapiens GN=LMAN2 PE=1 SV=1	53.27	0	5	sp|Q12907|LMAN2_HUMAN	1.5498e+06	1.93496e+06	1.63812e+06	1.53251e+06	1.69692e+06	1.57487e+06	1.68784e+06		0.320222	0.0799593	-0.016183	0.130839	0.0231526	0.123099		-0.336405
tr|B0YJC4|B0YJC4_HUMAN	VIM	Vimentin OS=Homo sapiens GN=VIM PE=1 SV=1	31.72	0.00119474	3	tr|B0YJC4|B0YJC4_HUMAN	1.06666e+06	1.5415e+06	1.56468e+06	1.3037e+06	1.01888e+06	1.1683e+06	1.4956e+06		0.531243	0.552775	0.289513	-0.0661163	0.131319	0.487633		-0.618892
tr|A0A0A0MR02|A0A0A0MR02_HUMAN	VDAC2	Voltage-dependent anion-selective channel protein 2 (Fragment) OS=Homo sapiens GN=VDAC2 PE=1 SV=1	106.72	0	5	tr|A0A0A0MR02|A0A0A0MR02_HUMAN	3.88374e+06	3.77797e+06	4.31015e+06	4.36281e+06	4.4583e+06	4.78366e+06	4.28716e+06		-0.0398345	0.150291	0.167811	0.199047	0.300667	0.142575		-0.340502
tr|E5RFP6|E5RFP6_HUMAN	VDAC3	Voltage-dependent anion-selective channel protein 3 OS=Homo sapiens GN=VDAC3 PE=1 SV=1	74.1	0	4	tr|E5RFP6|E5RFP6_HUMAN	5.46454e+06	3.69679e+06	3.92936e+06	3.95761e+06	4.05002e+06	4.00449e+06	4.10992e+06		-0.563829	-0.475807	-0.465471	-0.432173	-0.448481	-0.41099		-0.563829
sp|Q9Y487|VPP2_HUMAN	ATP6V0A2	V-type proton ATPase 116 kDa subunit a isoform 2 OS=Homo sapiens GN=ATP6V0A2 PE=1 SV=2	65.24	0	3	sp|Q9Y487|VPP2_HUMAN	2.16761e+06	2.06073e+06	2.16347e+06	2.51264e+06	2.02458e+06	1.81876e+06	2.16412e+06		-0.0729512	-0.00275864	0.213098	-0.0984824	-0.253146	-0.00232512		-0.466244
tr|A0A087WW70|A0A087WW70_HUMAN	WIPF1	WAS/WASL-interacting protein family member 1 OS=Homo sapiens GN=WIPF1 PE=1 SV=1	74.04	0	4	tr|A0A087WW70|A0A087WW70_HUMAN	1.10275e+06	1.96053e+06	1.13001e+06	1.37506e+06	1.14022e+06	869686	1.46533e+06		0.830142	0.0352359	0.318398	0.0482142	-0.342535	0.410128		-1.17268
sp|O75717|WDHD1_HUMAN	WDHD1	WD repeat and HMG-box DNA-binding protein 1 OS=Homo sapiens GN=WDHD1 PE=1 SV=1	146.72	0	6	sp|O75717|WDHD1_HUMAN	1.70429e+06	1.13747e+06	1.56815e+06	1.29665e+06	1.34355e+06	1.64239e+06	1.53662e+06		-0.583346	-0.120108	-0.394382	-0.343121	-0.0533752	-0.149409		-0.583346
sp|O75083|WDR1_HUMAN	WDR1	WD repeat-containing protein 1 OS=Homo sapiens GN=WDR1 PE=1 SV=4	157.3	0	6	sp|O75083|WDR1_HUMAN	4.46356e+06	2.66896e+06	3.50342e+06	3.83888e+06	4.26668e+06	4.48575e+06	4.2053e+06		-0.741917	-0.349433	-0.217511	-0.0650808	0.00715189	-0.0859863		-0.749068
sp|Q9UNX4|WDR3_HUMAN	WDR3	WD repeat-containing protein 3 OS=Homo sapiens GN=WDR3 PE=1 SV=1	40.74	0	6	sp|Q9UNX4|WDR3_HUMAN	3.29196e+06	3.4683e+06	3.58858e+06	3.25922e+06	2.03252e+06	2.44867e+06	2.83621e+06		0.0752859	0.124467	-0.0144175	-0.695672	-0.426949	-0.214978		-0.820139
tr|A0A0A0MTB8|A0A0A0MTB8_HUMAN	WDR36	WD repeat-containing protein 36 OS=Homo sapiens GN=WDR36 PE=1 SV=1	68.1	0	5	tr|A0A0A0MTB8|A0A0A0MTB8_HUMAN	1.31558e+06	1.37557e+06	1.35819e+06	1.2022e+06	1.23285e+06	1.20287e+06	1.34049e+06		0.0643322	0.0459892	-0.130019	-0.0936993	-0.129219	0.0270631		-0.194351
tr|A0A0G2JJL1|A0A0G2JJL1_HUMAN	WDR46	WD repeat-containing protein 46 (Fragment) OS=Homo sapiens GN=WDR46 PE=4 SV=1	46.01	0	3	sp|O15213|WDR46_HUMAN;tr|A0A0G2JJL1|A0A0G2JJL1_HUMAN	1.06918e+06	952627	858059	1.03364e+06	1.00415e+06	821399	953527		-0.166522	-0.317357	-0.0487776	-0.0905339	-0.380351	-0.16516		-0.380351
sp|P61964|WDR5_HUMAN	WDR5	WD repeat-containing protein 5 OS=Homo sapiens GN=WDR5 PE=1 SV=1	61.5	0	3	sp|P61964|WDR5_HUMAN	445617	353339	317899	292673	306302	309711	306243		-0.334753	-0.487239	-0.606514	-0.540849	-0.524885	-0.541126		-0.606514
sp|Q8IWA0|WDR75_HUMAN	WDR75	WD repeat-containing protein 75 OS=Homo sapiens GN=WDR75 PE=1 SV=1	204.1	0	6	sp|Q8IWA0|WDR75_HUMAN	3.79751e+06	1.99821e+06	3.14679e+06	3.47838e+06	3.66602e+06	3.57908e+06	3.41871e+06		-0.926343	-0.271173	-0.126638	-0.0508386	-0.0854656	-0.1516		-0.926343
sp|Q14191|WRN_HUMAN	WRN	Werner syndrome ATP-dependent helicase OS=Homo sapiens GN=WRN PE=1 SV=2	76.1	0	4	sp|Q14191|WRN_HUMAN	344348	271564	294719	334106	388395	356158	283196		-0.342572	-0.224525	-0.0435584	0.173658	0.0486527	-0.282063		-0.51623
sp|Q7Z5K2|WAPL_HUMAN	WAPAL	Wings apart-like protein homolog OS=Homo sapiens GN=WAPAL PE=1 SV=1	50.55	0	5	sp|Q7Z5K2|WAPL_HUMAN	766094	821986	867478	636304	569049	629100	693982		0.101592	0.179306	-0.267805	-0.428968	-0.284233	-0.142623		-0.608274
sp|P42768|WASP_HUMAN	WAS	Wiskott-Aldrich syndrome protein OS=Homo sapiens GN=WAS PE=1 SV=4	87.43	0	4	sp|P42768|WASP_HUMAN	1.30163e+06	1.80326e+06	1.44297e+06	1.32398e+06	1.57205e+06	1.60553e+06	1.51726e+06		0.470291	0.148717	0.0245629	0.272326	0.302728	0.22115		0.470291
tr|Q5T6H7|Q5T6H7_HUMAN	XPNPEP1	Xaa-Pro aminopeptidase 1 OS=Homo sapiens GN=XPNPEP1 PE=1 SV=1	41.21	0	3	tr|Q5T6H7|Q5T6H7_HUMAN	568754	344283	348936	322202	396776	469469	350422		-0.72421	-0.704842	-0.819841	-0.519481	-0.276774	-0.698713		-0.819841
sp|P13010|XRCC5_HUMAN	XRCC5	X-ray repair cross-complementing protein 5 OS=Homo sapiens GN=XRCC5 PE=1 SV=3	203.99	0	11	sp|P13010|XRCC5_HUMAN	8.9419e+06	8.29895e+06	9.10422e+06	8.1764e+06	9.12202e+06	9.47817e+06	9.2442e+06		-0.107653	0.0259536	-0.129115	0.0287718	0.0840271	0.0479672		-0.213142
sp|P12956|XRCC6_HUMAN	XRCC6	X-ray repair cross-complementing protein 6 OS=Homo sapiens GN=XRCC6 PE=1 SV=2	380.42	0	11	sp|P12956|XRCC6_HUMAN	5.77475e+06	3.75227e+06	5.03582e+06	4.54192e+06	5.38927e+06	5.90102e+06	4.35559e+06		-0.621994	-0.197532	-0.346454	-0.0996666	0.0312065	-0.40689		-0.6532
sp|Q9NUA8|ZBT40_HUMAN	ZBTB40	Zinc finger and BTB domain-containing protein 40 OS=Homo sapiens GN=ZBTB40 PE=1 SV=4	17.22	0.00336538	3	sp|Q9NUA8|ZBT40_HUMAN	202376	189123	195995	258274	210097	210846	241620		-0.0977146	-0.0462245	0.351864	0.0540164	0.0591463	0.255699		-0.449578
tr|E9PQ61|E9PQ61_HUMAN	ZC3H11A	Zinc finger CCCH domain-containing protein 11A OS=Homo sapiens GN=ZC3H11A PE=1 SV=1	137.45	0	11	tr|E9PQ61|E9PQ61_HUMAN	1.87219e+06	2.51295e+06	1.91377e+06	1.92316e+06	2.02955e+06	1.91203e+06	2.37124e+06		0.424655	0.0316883	0.0387491	0.116426	0.0303787	0.340911		0.424655
tr|H0YJA2|H0YJA2_HUMAN	ZC3H14	Zinc finger CCCH domain-containing protein 14 (Fragment) OS=Homo sapiens GN=ZC3H14 PE=1 SV=1	44.78	0	6	tr|H0YJA2|H0YJA2_HUMAN	817954	972180	985148	970421	879038	916012	1.00084e+06		0.249204	0.26832	0.246592	0.103907	0.163347	0.291113		0.291113
tr|E7ERS3|E7ERS3_HUMAN	ZC3H18	Zinc finger CCCH domain-containing protein 18 OS=Homo sapiens GN=ZC3H18 PE=1 SV=1	81.63	0	3	tr|E7ERS3|E7ERS3_HUMAN	58789.7	148914	895111	392029	292459	390996	408236		1.34084	3.92843	2.73732	2.3146	2.73352	2.79577		3.92843
sp|Q7Z2W4|ZCCHV_HUMAN	ZC3HAV1	Zinc finger CCCH-type antiviral protein 1 OS=Homo sapiens GN=ZC3HAV1 PE=1 SV=3	277.88	0	6	sp|Q7Z2W4|ZCCHV_HUMAN	4.16686e+06	4.357e+06	4.10027e+06	3.63786e+06	4.1436e+06	4.70614e+06	4.17759e+06		0.0643741	-0.0232412	-0.195869	-0.00807418	0.175584	0.0037099		-0.371453
sp|O60315|ZEB2_HUMAN	ZEB2	Zinc finger E-box-binding homeobox 2 OS=Homo sapiens GN=ZEB2 PE=1 SV=1	55.04	0	4	sp|O60315|ZEB2_HUMAN	535194	509616	657097	706289	668720	685105	788257		-0.0706508	0.296045	0.400197	0.321341	0.356264	0.558604		-0.629255
tr|A6NHB5|A6NHB5_HUMAN	ZMYM3	Zinc finger MYM-type protein 3 OS=Homo sapiens GN=ZMYM3 PE=1 SV=1	145.14	0	5	tr|A6NHB5|A6NHB5_HUMAN	6.08348e+06	5.72547e+06	5.41073e+06	5.79908e+06	5.88205e+06	5.8994e+06	6.63633e+06		-0.0875036	-0.169075	-0.0690741	-0.0485792	-0.0443285	0.125489		-0.294563
sp|Q5VZL5|ZMYM4_HUMAN	ZMYM4	Zinc finger MYM-type protein 4 OS=Homo sapiens GN=ZMYM4 PE=1 SV=1	87.17	0	8	sp|Q5VZL5|ZMYM4_HUMAN	2.46334e+06	2.77671e+06	2.59994e+06	2.32809e+06	2.29506e+06	2.44091e+06	2.46302e+06		0.17276	0.0778614	-0.0814706	-0.102084	-0.0131967	-0.000190617		-0.274843
tr|J3QKD2|J3QKD2_HUMAN	ZMYND11	Zinc finger MYND domain-containing protein 11 OS=Homo sapiens GN=ZMYND11 PE=1 SV=1	96.22	0	5	tr|J3QKD2|J3QKD2_HUMAN	2.04001e+06	1.37087e+06	2.24981e+06	2.69231e+06	2.50688e+06	2.13645e+06	2.23974e+06		-0.573479	0.141229	0.400271	0.297319	0.0666424	0.134756		-0.97375
tr|J3KNV1|J3KNV1_HUMAN	ZNF292	Zinc finger protein 292 OS=Homo sapiens GN=ZNF292 PE=1 SV=1	64.62	0	4	tr|J3KNV1|J3KNV1_HUMAN	1.31742e+06	1.17098e+06	1.17327e+06	854007	747529	855281	890308		-0.170003	-0.167177	-0.625394	-0.817513	-0.623245	-0.565338		-0.817513
sp|Q8TF68|ZN384_HUMAN	ZNF384	Zinc finger protein 384 OS=Homo sapiens GN=ZNF384 PE=1 SV=2	213.9	0	5	sp|Q8TF68|ZN384_HUMAN	2.78306e+06	2.75257e+06	2.72459e+06	3.27209e+06	2.48989e+06	2.28527e+06	2.95056e+06		-0.0158941	-0.0306345	0.233539	-0.16059	-0.284309	0.0843149		-0.517848
sp|Q96ME7|ZN512_HUMAN	ZNF512	Zinc finger protein 512 OS=Homo sapiens GN=ZNF512 PE=1 SV=2	36.69	0	4	sp|Q96ME7|ZN512_HUMAN	1.07314e+06	1.06734e+06	993133	850133	759010	777117	954630		-0.00782211	-0.111778	-0.336077	-0.499647	-0.465633	-0.168824		-0.499647
sp|Q92618|ZN516_HUMAN	ZNF516	Zinc finger protein 516 OS=Homo sapiens GN=ZNF516 PE=1 SV=1	90.57	0	6	sp|Q92618|ZN516_HUMAN	961567	1.30652e+06	1.2561e+06	1.24929e+06	1.00052e+06	937713	1.24436e+06		0.442265	0.385493	0.377649	0.0572932	-0.0362414	0.371942		-0.478506
sp|Q92610|ZN592_HUMAN	ZNF592	Zinc finger protein 592 OS=Homo sapiens GN=ZNF592 PE=1 SV=2	38.08	0	4	sp|Q92610|ZN592_HUMAN	559258	992361	672110	630237	694249	712979	752197		0.827353	0.265184	0.172381	0.311939	0.350347	0.427599		0.827353
sp|Q86UK7|ZN598_HUMAN	ZNF598	Zinc finger protein 598 OS=Homo sapiens GN=ZNF598 PE=1 SV=1	59.33	0	5	sp|Q86UK7|ZN598_HUMAN	860514	957934	808348	700362	719828	835001	757129		0.154728	-0.0902227	-0.297098	-0.257547	-0.0434209	-0.18466		-0.451826
sp|O15014|ZN609_HUMAN	ZNF609	Zinc finger protein 609 OS=Homo sapiens GN=ZNF609 PE=1 SV=2	84.54	0	4	sp|O15014|ZN609_HUMAN	1.00788e+06	1.44757e+06	1.28791e+06	1.23747e+06	989275	976460	1.20643e+06		0.522308	0.353702	0.296065	-0.0268805	-0.0456923	0.259423		-0.568001
sp|Q9UEG4|ZN629_HUMAN	ZNF629	Zinc finger protein 629 OS=Homo sapiens GN=ZNF629 PE=1 SV=2	63.8	0	3	sp|Q9UEG4|ZN629_HUMAN	573313	780197	688828	937583	678547	548357	846148		0.444516	0.26482	0.709623	0.243127	-0.0642085	0.561588		-0.773831
sp|Q14966|ZN638_HUMAN	ZNF638	Zinc finger protein 638 OS=Homo sapiens GN=ZNF638 PE=1 SV=2	99.26	0	3	sp|Q14966|ZN638_HUMAN	623829	444362	791357	750240	782991	760728	798865		-0.489416	0.343178	0.266202	0.327844	0.28623	0.3568		-0.846217
sp|O15015|ZN646_HUMAN	ZNF646	Zinc finger protein 646 OS=Homo sapiens GN=ZNF646 PE=1 SV=1	96.59	0	4	sp|O15015|ZN646_HUMAN	380120	444190	465167	714494	549927	389217	699423		0.22472	0.291293	0.910465	0.532785	0.0341194	0.879709		0.910465
sp|Q99684|GFI1_HUMAN	GFI1	Zinc finger protein Gfi-1 OS=Homo sapiens GN=GFI1 PE=1 SV=2	158.56	0	3	sp|Q5VTD9|GFI1B_HUMAN;sp|Q99684|GFI1_HUMAN	792282	770420	883497	767733	622510	595131	700247		-0.0403702	0.157211	-0.0454096	-0.347918	-0.412806	-0.178151		-0.570017
sp|Q13129|RLF_HUMAN	RLF	Zinc finger protein Rlf OS=Homo sapiens GN=RLF PE=1 SV=2	124.16	0	8	sp|Q13129|RLF_HUMAN	1.40087e+06	1.30591e+06	1.56015e+06	1.28129e+06	1.03018e+06	1.10262e+06	1.12168e+06		-0.101269	0.155362	-0.128734	-0.443422	-0.345395	-0.320659		-0.598784
sp|Q9Y6M5|ZNT1_HUMAN	SLC30A1	Zinc transporter 1 OS=Homo sapiens GN=SLC30A1 PE=1 SV=3	90.83	0	6	sp|Q9Y6M5|ZNT1_HUMAN	4.65894e+06	4.6312e+06	5.46759e+06	5.81474e+06	4.86531e+06	5.82703e+06	6.46171e+06		-0.00861563	0.230905	0.319714	0.0625304	0.322759	0.471916		-0.480531
tr|K7EQ91|K7EQ91_HUMAN	SLC39A6	Zinc transporter ZIP6 (Fragment) OS=Homo sapiens GN=SLC39A6 PE=1 SV=1	91.28	0	5	tr|K7EQ91|K7EQ91_HUMAN	968406	739977	1.174e+06	1.63761e+06	1.0506e+06	851133	1.01718e+06		-0.388133	0.277747	0.757906	0.117535	-0.186229	0.0708851		-1.14604
tr|H0Y2Y8|H0Y2Y8_HUMAN	ZYX	Zyxin (Fragment) OS=Homo sapiens GN=ZYX PE=1 SV=1	227.08	0	6	tr|H0Y2Y8|H0Y2Y8_HUMAN	7.64505e+06	8.92674e+06	6.30061e+06	6.11355e+06	4.86989e+06	4.9387e+06	6.80914e+06		0.223607	-0.279035	-0.322515	-0.650638	-0.630394	-0.167054		-0.874245

## Sheet: Methods
Mass spectrometry – AcylRAC samples
AcylRAC Samples for mass spectrometry analysis were washed 5x with MS washing buffer (50 mM HEPES [pH 7.5], 0.5% SLS (Sigma)) and on bead digested with trypsin (Promega). Prior to mass spectrometry analysis, peptides were purified using C18 Microspin columns (Harvard Apparatus) according to the manufactures instruction.
LC-MS/MS analysis of peptide samples was performed on a Thermo QExactive Plus mass spectrometer (Thermo Scientific), which was connected to an electrospray ionsource (Thermo Scientific). Peptide separation was carried out using an Ultimate 3000 RSLCnano (Thermo Scientific) equipped with a RP-HPLC column (75 μm x 35 cm) packed in-house with C18 resin (1.9 μm; Dr. Maisch). The following separating …
Data analysis
To eliminate unspecific protein hits from the list of identified proteins, proteins identified in the Tris control sample were subtracted from the HA samples. To classify of the remaining proteins into regulated and unregulated, the ratio of TNF stimulated to the unstimulated samples was calculated. Furthermore, for visualization of changes in the palmitoylation status of proteins, the binary log…
For the TNF kinetic the integral of the area beneath the corresponding protein peak was determined. To compare the protein abundance in different kinetic samples, the log2 values were calculated using the unstimulated sample as a reference. The threshold was chosen to be a Dlog2 ≥±1, determined by the global maximum and minimum of the log2 values of the identified protein. All proteins within the…
